# Supplementary material for: Whole blood transcriptome signature predicts severe forms of COVID-19: Results from the COVIDeF cohort study
Source: Funct Integr Genomics. 2024 May 21;24(3):107. doi: 10.1007/s10142-024-01359-2 (PMC11108918; doi:10.1007/s10142-024-01359-2)
Supplement: Supplementary file 9 — Supplementary file9 (XLSX 28 KB) - Supplementary Table S1: Patients diagnostic group. [file 10142_2024_1359_MOESM9_ESM.xlsx]

## Sheet: Supplementary Table S1
Sample	Pneumonia type and evolution
S_1	Ctrl
S_2	Ctrl
S_3	Ctrl
S_4	Ctrl
S_5	Ctrl
S_6	Ctrl
S_7	Ctrl
S_8	Ctrl
S_9	Ctrl
S_10	Ctrl
S_11	Ctrl
S_12	Mild
S_13	Ctrl
S_14	Ctrl
S_15	Ctrl
S_16	Ctrl
S_17	Ctrl
S_18	Ctrl
S_19	Ctrl
S_20	Ctrl
S_21	Mild
S_22	Ctrl
S_23	Ctrl
S_24	Ctrl
S_25	Ctrl
S_26	Ctrl
S_27	Ctrl
S_28	Ctrl
S_29	Ctrl
S_30	Ctrl
S_31	Ctrl
S_32	Ctrl
S_33	Ctrl
S_34	Ctrl
S_35	Ctrl
S_36	Ctrl
S_37	Ctrl
S_38	Mild
S_39	Ctrl
S_40	Ctrl
S_41	Ctrl
S_42	Ctrl
S_43	Ctrl
S_44	Ctrl
S_45	Mild
S_46	Ctrl
S_47	Ctrl
S_48	Mild
S_49	Mild
S_50	Mild
S_51	Intermediate
S_52	Intermediate
S_53	Mild
S_54	Intermediate
S_55	Severe
S_56	Intermediate
S_57	Intermediate
S_58	Severe
S_59	Severe
S_60	Intermediate
S_61	Intermediate
S_62	Severe
S_63	Severe
S_64	Mild
S_65	Mild
S_66	Intermediate
S_67	Mild
S_68	Mild
S_69	Intermediate
S_70	Ctrl
S_71	Intermediate
S_72	Mild
S_73	Intermediate
S_74	Intermediate
S_75	Mild
S_76	Mild
S_77	Severe
S_78	Intermediate
S_79	Intermediate
S_80	Intermediate
S_81	Intermediate
S_82	Intermediate
S_83	Mild
S_84	Mild
S_85	Mild
S_86	Mild
S_87	Intermediate
S_88	Mild
S_89	Intermediate
S_90	Mild
S_91	Mild
S_92	Intermediate
S_93	Mild
S_94	Intermediate
S_95	Intermediate
S_96	Severe
S_97	Mild
S_98	Intermediate
S_99	Intermediate
S_100	Mild
S_101	Intermediate
S_102	Severe
S_103	Intermediate
S_104	Intermediate
S_105	Mild
S_106	Mild
S_107	Mild
S_108	Mild
S_109	Mild
S_110	Mild
S_111	Mild
S_112	Intermediate
S_113	Mild
S_114	Severe
S_115	Mild
S_116	Intermediate
S_117	Mild
S_118	Mild
S_119	Intermediate
S_120	Intermediate
S_121	Mild
S_122	Intermediate
S_123	Intermediate
S_124	Mild
S_125	Intermediate
S_126	Intermediate
S_127	Mild
S_128	Mild
S_129	Intermediate
S_130	Intermediate
S_131	Mild
S_132	Intermediate
S_133	Mild
S_134	Intermediate
S_135	Mild
S_136	Mild
S_137	Intermediate
S_138	Intermediate
S_139	Mild
S_140	Intermediate
S_141	Mild
S_142	Intermediate
S_143	Intermediate
S_144	Mild
S_145	Intermediate
S_146	Intermediate
S_147	Intermediate
S_148	Intermediate
S_149	Intermediate
S_150	Severe
S_151	Mild
S_152	Mild
S_153	Mild
S_154	Mild
S_155	Intermediate
S_156	Mild
S_157	Mild
S_158	Intermediate
S_159	Severe
