# Supplementary material for: Whole blood transcriptome signature predicts severe forms of COVID-19: Results from the COVIDeF cohort study
Source: Funct Integr Genomics. 2024 May 21;24(3):107. doi: 10.1007/s10142-024-01359-2 (PMC11108918; doi:10.1007/s10142-024-01359-2)
Supplement: Supplementary file 10 — Supplementary file10 (XLSX 18 KB) - Supplementary Table S2: Gene ontology enrichment on the first two axes of the principal component analysis of patients’ transcriptome, including COVID-19 and non-COVID-19 pneumonia. [file 10142_2024_1359_MOESM10_ESM.xlsx]

## Sheet: Supplementary Table S2
	ID	Description	GeneRatio	BgRatio	pvalue	p.adjust	qvalue	geneID	Count
Top 100 genes contributing to PC1	GO:0043312	neutrophil degranulation	17/77	485/17913	1.87694149504287e-11	1.31855761004945e-08	1.13244190266526e-08	CD177/MCEMP1/HP/GPR84/ANXA3/ARG1/S100A12/MMP9/CYSTM1/S100P/LRG1/MMP8/VNN1/ORM1/CLEC4D/CEACAM1/TNFAIP6	17
	GO:0002283	neutrophil activation involved in immune response	17/77	488/17913	2.06789667443688e-11	1.31855761004945e-08	1.13244190266526e-08	CD177/MCEMP1/HP/GPR84/ANXA3/ARG1/S100A12/MMP9/CYSTM1/S100P/LRG1/MMP8/VNN1/ORM1/CLEC4D/CEACAM1/TNFAIP6	17
	GO:0002446	neutrophil mediated immunity	17/77	499/17913	2.93338734160055e-11	1.31855761004945e-08	1.13244190266526e-08	CD177/MCEMP1/HP/GPR84/ANXA3/ARG1/S100A12/MMP9/CYSTM1/S100P/LRG1/MMP8/VNN1/ORM1/CLEC4D/CEACAM1/TNFAIP6	17
	GO:0042119	neutrophil activation	17/77	499/17913	2.93338734160055e-11	1.31855761004945e-08	1.13244190266526e-08	CD177/MCEMP1/HP/GPR84/ANXA3/ARG1/S100A12/MMP9/CYSTM1/S100P/LRG1/MMP8/VNN1/ORM1/CLEC4D/CEACAM1/TNFAIP6	17
Top 100 genes contributing to PC2	GO:0006958	complement activation, classical pathway	32/78	91/17913	5.35515312851181e-55	3.14347488643644e-52	2.88614568610321e-52	IGLV3-25/IGHG1/SERPING1/IGLV3-1/IGHV4-34/IGHG3/IGHV2-70/IGHV3-30/IGLV3-27/IGLC3/IGLV1-51/IGLC2/IGLV3-21/IGLV6-57/IGLV1-47/IGKV4-1/IGHV2-5/IGKV1D-39/IGHV4-39/IGKV2D-28/IGLV1-44/IGLV1-40/IGHV4-59/IGLV3-19/IGKV2-28/IGLC1/IGHV3-11/IGHV3-13/IGKC/IGKV1-17/IGLC7/IGHV3-23	32
	GO:0006956	complement activation	34/78	128/17913	1.03983758666022e-53	3.05192331684775e-51	2.80208865457912e-51	IGLV3-25/IGHG1/SERPING1/IGLV3-1/IGHV4-34/IGHG3/IGHV2-70/IGHV3-30/IGLV3-27/IGLC3/IGLV1-51/IGLC2/IGLV3-21/IGLV6-57/IGLV1-47/IGKV4-1/IGHV2-5/IGKV1D-39/IGHV4-39/IGKV2D-28/IGLV1-44/KRT1/IGLV1-40/IGHV4-59/IGLV3-19/IGKV2-28/IGLC1/IGHV3-11/IGHV3-13/CFB/IGKC/IGKV1-17/IGLC7/IGHV3-23	34
	GO:0030449	regulation of complement activation	33/78	116/17913	3.48265577139583e-53	6.81439645936451e-51	6.25656054370058e-51	IGLV3-25/IGHG1/SERPING1/IGLV3-1/IGHV4-34/IGHG3/IGHV2-70/IGHV3-30/IGLV3-27/IGLC3/IGLV1-51/IGLC2/IGLV3-21/IGLV6-57/IGLV1-47/IGKV4-1/IGHV2-5/IGKV1D-39/IGHV4-39/IGKV2D-28/IGLV1-44/IGLV1-40/IGHV4-59/IGLV3-19/IGKV2-28/IGLC1/IGHV3-11/IGHV3-13/CFB/IGKC/IGKV1-17/IGLC7/IGHV3-23	33
	GO:2000257	regulation of protein activation cascade	33/78	117/17913	4.83894099741059e-53	7.10114591370004e-51	6.51983629124795e-51	IGLV3-25/IGHG1/SERPING1/IGLV3-1/IGHV4-34/IGHG3/IGHV2-70/IGHV3-30/IGLV3-27/IGLC3/IGLV1-51/IGLC2/IGLV3-21/IGLV6-57/IGLV1-47/IGKV4-1/IGHV2-5/IGKV1D-39/IGHV4-39/IGKV2D-28/IGLV1-44/IGLV1-40/IGHV4-59/IGLV3-19/IGKV2-28/IGLC1/IGHV3-11/IGHV3-13/CFB/IGKC/IGKV1-17/IGLC7/IGHV3-23	33
	GO:0002455	humoral immune response mediated by circulating immunoglobulin	32/78	104/17913	8.94269930480631e-53	1.04987289838426e-50	9.63928851381228e-51	IGLV3-25/IGHG1/SERPING1/IGLV3-1/IGHV4-34/IGHG3/IGHV2-70/IGHV3-30/IGLV3-27/IGLC3/IGLV1-51/IGLC2/IGLV3-21/IGLV6-57/IGLV1-47/IGKV4-1/IGHV2-5/IGKV1D-39/IGHV4-39/IGKV2D-28/IGLV1-44/IGLV1-40/IGHV4-59/IGLV3-19/IGKV2-28/IGLC1/IGHV3-11/IGHV3-13/IGKC/IGKV1-17/IGLC7/IGHV3-23	32
	GO:0072376	protein activation cascade	34/78	151/17913	6.02874688893491e-51	5.89812403967465e-49	5.41529545111346e-49	IGLV3-25/IGHG1/SERPING1/IGLV3-1/IGHV4-34/IGHG3/IGHV2-70/IGHV3-30/IGLV3-27/IGLC3/IGLV1-51/IGLC2/IGLV3-21/IGLV6-57/IGLV1-47/IGKV4-1/IGHV2-5/IGKV1D-39/IGHV4-39/IGKV2D-28/IGLV1-44/KRT1/IGLV1-40/IGHV4-59/IGLV3-19/IGKV2-28/IGLC1/IGHV3-11/IGHV3-13/CFB/IGKC/IGKV1-17/IGLC7/IGHV3-23	34
	GO:0002920	regulation of humoral immune response	33/78	135/17913	1.0815387640321e-50	9.06947506409778e-49	8.32703529600657e-49	IGLV3-25/IGHG1/SERPING1/IGLV3-1/IGHV4-34/IGHG3/IGHV2-70/IGHV3-30/IGLV3-27/IGLC3/IGLV1-51/IGLC2/IGLV3-21/IGLV6-57/IGLV1-47/IGKV4-1/IGHV2-5/IGKV1D-39/IGHV4-39/IGKV2D-28/IGLV1-44/IGLV1-40/IGHV4-59/IGLV3-19/IGKV2-28/IGLC1/IGHV3-11/IGHV3-13/CFB/IGKC/IGKV1-17/IGLC7/IGHV3-23	33
	GO:0002673	regulation of acute inflammatory response	33/78	160/17913	5.68763070280044e-48	4.17329902817982e-46	3.83166699978135e-46	IGLV3-25/IGHG1/SERPING1/IGLV3-1/IGHV4-34/IGHG3/IGHV2-70/IGHV3-30/IGLV3-27/IGLC3/IGLV1-51/IGLC2/IGLV3-21/IGLV6-57/IGLV1-47/IGKV4-1/IGHV2-5/IGKV1D-39/IGHV4-39/IGKV2D-28/IGLV1-44/IGLV1-40/IGHV4-59/IGLV3-19/IGKV2-28/IGLC1/IGHV3-11/IGHV3-13/CFB/IGKC/IGKV1-17/IGLC7/IGHV3-23	33
	GO:0070613	regulation of protein processing	33/78	173/17913	9.6552402304207e-47	6.29736223917439e-45	5.78185145962035e-45	IGLV3-25/IGHG1/SERPING1/IGLV3-1/IGHV4-34/IGHG3/IGHV2-70/IGHV3-30/IGLV3-27/IGLC3/IGLV1-51/IGLC2/IGLV3-21/IGLV6-57/IGLV1-47/IGKV4-1/IGHV2-5/IGKV1D-39/IGHV4-39/IGKV2D-28/IGLV1-44/IGLV1-40/IGHV4-59/IGLV3-19/IGKV2-28/IGLC1/IGHV3-11/IGHV3-13/CFB/IGKC/IGKV1-17/IGLC7/IGHV3-23	33
	GO:1903317	regulation of protein maturation	33/78	175/17913	1.46117714830082e-46	8.57710986052581e-45	7.87497578873705e-45	IGLV3-25/IGHG1/SERPING1/IGLV3-1/IGHV4-34/IGHG3/IGHV2-70/IGHV3-30/IGLV3-27/IGLC3/IGLV1-51/IGLC2/IGLV3-21/IGLV6-57/IGLV1-47/IGKV4-1/IGHV2-5/IGKV1D-39/IGHV4-39/IGKV2D-28/IGLV1-44/IGLV1-40/IGHV4-59/IGLV3-19/IGKV2-28/IGLC1/IGHV3-11/IGHV3-13/CFB/IGKC/IGKV1-17/IGLC7/IGHV3-23	33
	GO:0002433	immune response-regulating cell surface receptor signaling pathway involved in phagocytosis	31/78	139/17913	4.26928751270958e-46	2.08839314163377e-44	1.91743439167308e-44	IGLV3-25/IGHG1/IGLV3-1/IGHV4-34/IGHG3/IGHV2-70/IGHV3-30/IGLV3-27/IGLC3/IGLV1-51/IGLC2/IGLV3-21/IGLV6-57/IGLV1-47/IGKV4-1/IGHV2-5/IGKV1D-39/IGHV4-39/IGKV2D-28/IGLV1-44/IGLV1-40/IGHV4-59/IGLV3-19/IGKV2-28/IGLC1/IGHV3-11/IGHV3-13/IGKC/IGKV1-17/IGLC7/IGHV3-23	31
	GO:0038096	Fc-gamma receptor signaling pathway involved in phagocytosis	31/78	139/17913	4.26928751270958e-46	2.08839314163377e-44	1.91743439167308e-44	IGLV3-25/IGHG1/IGLV3-1/IGHV4-34/IGHG3/IGHV2-70/IGHV3-30/IGLV3-27/IGLC3/IGLV1-51/IGLC2/IGLV3-21/IGLV6-57/IGLV1-47/IGKV4-1/IGHV2-5/IGKV1D-39/IGHV4-39/IGKV2D-28/IGLV1-44/IGLV1-40/IGHV4-59/IGLV3-19/IGKV2-28/IGLC1/IGHV3-11/IGHV3-13/IGKC/IGKV1-17/IGLC7/IGHV3-23	31
	GO:0038094	Fc-gamma receptor signaling pathway	31/78	141/17913	6.9928857909095e-46	3.15755689174144e-44	2.89907491898434e-44	IGLV3-25/IGHG1/IGLV3-1/IGHV4-34/IGHG3/IGHV2-70/IGHV3-30/IGLV3-27/IGLC3/IGLV1-51/IGLC2/IGLV3-21/IGLV6-57/IGLV1-47/IGKV4-1/IGHV2-5/IGKV1D-39/IGHV4-39/IGKV2D-28/IGLV1-44/IGLV1-40/IGHV4-59/IGLV3-19/IGKV2-28/IGLC1/IGHV3-11/IGHV3-13/IGKC/IGKV1-17/IGLC7/IGHV3-23	31
	GO:0002431	Fc receptor mediated stimulatory signaling pathway	31/78	142/17913	8.92294564660312e-46	3.7412636389686e-44	3.43499862485774e-44	IGLV3-25/IGHG1/IGLV3-1/IGHV4-34/IGHG3/IGHV2-70/IGHV3-30/IGLV3-27/IGLC3/IGLV1-51/IGLC2/IGLV3-21/IGLV6-57/IGLV1-47/IGKV4-1/IGHV2-5/IGKV1D-39/IGHV4-39/IGKV2D-28/IGLV1-44/IGLV1-40/IGHV4-59/IGLV3-19/IGKV2-28/IGLC1/IGHV3-11/IGHV3-13/IGKC/IGKV1-17/IGLC7/IGHV3-23	31
	GO:0016064	immunoglobulin mediated immune response	32/78	171/17913	5.79946115356505e-45	2.26952246476179e-43	2.08373621798267e-43	IGLV3-25/IGHG1/SERPING1/IGLV3-1/IGHV4-34/IGHG3/IGHV2-70/IGHV3-30/IGLV3-27/IGLC3/IGLV1-51/IGLC2/IGLV3-21/IGLV6-57/IGLV1-47/IGKV4-1/IGHV2-5/IGKV1D-39/IGHV4-39/IGKV2D-28/IGLV1-44/IGLV1-40/IGHV4-59/IGLV3-19/IGKV2-28/IGLC1/IGHV3-11/IGHV3-13/IGKC/IGKV1-17/IGLC7/IGHV3-23	32
	GO:0006959	humoral immune response	36/78	276/17913	6.80624022989632e-45	2.49703938434321e-43	2.29262828796508e-43	IGLV3-25/IGHG1/SERPING1/IGLV3-1/IGHV4-34/IGHG3/IGHV2-70/IGHV3-30/IGLV3-27/IGLC3/IGLV1-51/IGLC2/IGLV3-21/IGLV6-57/IGLV1-47/IGKV4-1/ITLN1/IGHV2-5/IGKV1D-39/IGHV4-39/IGKV2D-28/IGLV1-44/KRT1/IGHA1/IGLV1-40/IGHV4-59/IGLV3-19/IGKV2-28/IGLC1/IGHV3-11/IGHV3-13/CFB/IGKC/IGKV1-17/IGLC7/IGHV3-23	36
	GO:0019724	B cell mediated immunity	32/78	173/17913	8.69820615964426e-45	3.00343942100658e-43	2.75757371748474e-43	IGLV3-25/IGHG1/SERPING1/IGLV3-1/IGHV4-34/IGHG3/IGHV2-70/IGHV3-30/IGLV3-27/IGLC3/IGLV1-51/IGLC2/IGLV3-21/IGLV6-57/IGLV1-47/IGKV4-1/IGHV2-5/IGKV1D-39/IGHV4-39/IGKV2D-28/IGLV1-44/IGLV1-40/IGHV4-59/IGLV3-19/IGKV2-28/IGLC1/IGHV3-11/IGHV3-13/IGKC/IGKV1-17/IGLC7/IGHV3-23	32
	GO:0002526	acute inflammatory response	33/78	220/17913	4.99255160569303e-43	1.62812655141212e-41	1.49484586088587e-41	IGLV3-25/IGHG1/SERPING1/IGLV3-1/IGHV4-34/IGHG3/IGHV2-70/IGHV3-30/IGLV3-27/IGLC3/IGLV1-51/IGLC2/IGLV3-21/IGLV6-57/IGLV1-47/IGKV4-1/IGHV2-5/IGKV1D-39/IGHV4-39/IGKV2D-28/IGLV1-44/IGLV1-40/IGHV4-59/IGLV3-19/IGKV2-28/IGLC1/IGHV3-11/IGHV3-13/CFB/IGKC/IGKV1-17/IGLC7/IGHV3-23	33
	GO:0038095	Fc-epsilon receptor signaling pathway	29/78	169/17913	2.14156893102319e-39	6.616320855319e-38	6.07469968245912e-38	IGLV3-25/IGLV3-1/IGHV4-34/IGHV2-70/IGHV3-30/IGLV3-27/IGLC3/IGLV1-51/IGLC2/IGLV3-21/IGLV6-57/IGLV1-47/IGKV4-1/IGHV2-5/IGKV1D-39/IGHV4-39/IGKV2D-28/IGLV1-44/IGLV1-40/IGHV4-59/IGLV3-19/IGKV2-28/IGLC1/IGHV3-11/IGHV3-13/IGKC/IGKV1-17/IGLC7/IGHV3-23	29
	GO:0002697	regulation of immune effector process	37/78	441/17913	6.49727743024326e-39	1.9069509257764e-37	1.75084528646555e-37	RSAD2/IGLV3-25/IGHG1/SERPING1/IGLV3-1/IFIT1/IGHV4-34/IGHG3/IGHV2-70/IGHV3-30/IGLV3-27/IGLC3/IGLV1-51/IGLC2/IGLV3-21/IGLV6-57/IGLV1-47/IGKV4-1/IGHV2-5/IGKV1D-39/IGHV4-39/IGKV2D-28/MZB1/IGLV1-44/IGLV1-40/IGHV4-59/IGLV3-19/IGKV2-28/IGLC1/HERC5/IGHV3-11/IGHV3-13/CFB/IGKC/IGKV1-17/IGLC7/IGHV3-23	37
	GO:0002449	lymphocyte mediated immunity	33/78	293/17913	1.02582492808582e-38	2.86742491803038e-37	2.63269354977415e-37	RSAD2/IGLV3-25/IGHG1/SERPING1/IGLV3-1/IGHV4-34/IGHG3/IGHV2-70/IGHV3-30/IGLV3-27/IGLC3/IGLV1-51/IGLC2/IGLV3-21/IGLV6-57/IGLV1-47/IGKV4-1/IGHV2-5/IGKV1D-39/IGHV4-39/IGKV2D-28/IGLV1-44/IGLV1-40/IGHV4-59/IGLV3-19/IGKV2-28/IGLC1/IGHV3-11/IGHV3-13/IGKC/IGKV1-17/IGLC7/IGHV3-23	33
	GO:0002460	adaptive immune response based on somatic recombination of immune receptors built from immunoglobulin superfamily domains	33/78	295/17913	1.29463445888331e-38	3.30413229288914e-37	3.03365145514076e-37	RSAD2/IGLV3-25/IGHG1/SERPING1/IGLV3-1/IGHV4-34/IGHG3/IGHV2-70/IGHV3-30/IGLV3-27/IGLC3/IGLV1-51/IGLC2/IGLV3-21/IGLV6-57/IGLV1-47/IGKV4-1/IGHV2-5/IGKV1D-39/IGHV4-39/IGKV2D-28/IGLV1-44/IGLV1-40/IGHV4-59/IGLV3-19/IGKV2-28/IGLC1/IGHV3-11/IGHV3-13/IGKC/IGKV1-17/IGLC7/IGHV3-23	33
	GO:0016485	protein processing	33/78	295/17913	1.29463445888331e-38	3.30413229288914e-37	3.03365145514076e-37	IGLV3-25/IGHG1/SERPING1/IGLV3-1/IGHV4-34/IGHG3/IGHV2-70/IGHV3-30/IGLV3-27/IGLC3/IGLV1-51/IGLC2/IGLV3-21/IGLV6-57/IGLV1-47/IGKV4-1/IGHV2-5/IGKV1D-39/IGHV4-39/IGKV2D-28/IGLV1-44/IGLV1-40/IGHV4-59/IGLV3-19/IGKV2-28/IGLC1/IGHV3-11/IGHV3-13/CFB/IGKC/IGKV1-17/IGLC7/IGHV3-23	33
	GO:0038093	Fc receptor signaling pathway	31/78	241/17913	4.19184441181849e-38	1.02525527905727e-36	9.41326464408362e-37	IGLV3-25/IGHG1/IGLV3-1/IGHV4-34/IGHG3/IGHV2-70/IGHV3-30/IGLV3-27/IGLC3/IGLV1-51/IGLC2/IGLV3-21/IGLV6-57/IGLV1-47/IGKV4-1/IGHV2-5/IGKV1D-39/IGHV4-39/IGKV2D-28/IGLV1-44/IGLV1-40/IGHV4-59/IGLV3-19/IGKV2-28/IGLC1/IGHV3-11/IGHV3-13/IGKC/IGKV1-17/IGLC7/IGHV3-23	31
	GO:0051604	protein maturation	33/78	353/17913	5.74210323884883e-36	1.34824584048171e-34	1.23787657191183e-34	IGLV3-25/IGHG1/SERPING1/IGLV3-1/IGHV4-34/IGHG3/IGHV2-70/IGHV3-30/IGLV3-27/IGLC3/IGLV1-51/IGLC2/IGLV3-21/IGLV6-57/IGLV1-47/IGKV4-1/IGHV2-5/IGKV1D-39/IGHV4-39/IGKV2D-28/IGLV1-44/IGLV1-40/IGHV4-59/IGLV3-19/IGKV2-28/IGLC1/IGHV3-11/IGHV3-13/CFB/IGKC/IGKV1-17/IGLC7/IGHV3-23	33
	GO:0006909	phagocytosis	31/78	308/17913	1.1145320386866e-34	2.51627041041935e-33	2.31028503565805e-33	IGLV3-25/IGHG1/IGLV3-1/IGHV4-34/IGHG3/IGHV2-70/IGHV3-30/IGLV3-27/IGLC3/IGLV1-51/IGLC2/IGLV3-21/IGLV6-57/IGLV1-47/IGKV4-1/IGHV2-5/IGKV1D-39/IGHV4-39/IGKV2D-28/IGLV1-44/IGLV1-40/IGHV4-59/IGLV3-19/IGKV2-28/IGLC1/IGHV3-11/IGHV3-13/IGKC/IGKV1-17/IGLC7/IGHV3-23	31
	GO:0050727	regulation of inflammatory response	35/78	479/17913	1.63770770004647e-34	3.56049785158252e-33	3.26903057475163e-33	IGLV3-25/USP18/IGHG1/SERPING1/IGLV3-1/IGHV4-34/IGHG3/IGHV2-70/IGHV3-30/IGLV3-27/IGLC3/IGLV1-51/IGLC2/IGLV3-21/IGLV6-57/IGLV1-47/IGKV4-1/IGHV2-5/IGKV1D-39/IGHV4-39/IGKV2D-28/IGLV1-44/KRT1/IGLV1-40/IGHV4-59/IGLV3-19/IGKV2-28/IGLC1/IGHV3-11/IGHV3-13/CFB/IGKC/IGKV1-17/IGLC7/IGHV3-23	35
	GO:0006898	receptor-mediated endocytosis	30/78	301/17913	2.24633830408865e-33	4.70928780178584e-32	4.32377899132852e-32	IGLV3-25/IGLV3-1/IGHV4-34/IGHV2-70/IGHV3-30/IGLV3-27/IGLC3/IGLV1-51/IGLC2/IGLV3-21/IGLV6-57/IGLV1-47/IGKV4-1/IGHV2-5/IGKV1D-39/IGHV4-39/IGKV2D-28/IGLV1-44/IGHA1/IGLV1-40/IGHV4-59/IGLV3-19/IGKV2-28/IGLC1/IGHV3-11/IGHV3-13/IGKC/IGKV1-17/IGLC7/IGHV3-23	30
	GO:0002429	immune response-activating cell surface receptor signaling pathway	31/78	399/17913	3.87816776230429e-31	7.84994647059524e-30	7.20733899927331e-30	IGLV3-25/IGHG1/IGLV3-1/IGHV4-34/IGHG3/IGHV2-70/IGHV3-30/IGLV3-27/IGLC3/IGLV1-51/IGLC2/IGLV3-21/IGLV6-57/IGLV1-47/IGKV4-1/IGHV2-5/IGKV1D-39/IGHV4-39/IGKV2D-28/IGLV1-44/IGLV1-40/IGHV4-59/IGLV3-19/IGKV2-28/IGLC1/IGHV3-11/IGHV3-13/IGKC/IGKV1-17/IGLC7/IGHV3-23	31
	GO:0002768	immune response-regulating cell surface receptor signaling pathway	31/78	434/17913	5.29711637192628e-30	1.03646910344024e-28	9.51622309623247e-29	IGLV3-25/IGHG1/IGLV3-1/IGHV4-34/IGHG3/IGHV2-70/IGHV3-30/IGLV3-27/IGLC3/IGLV1-51/IGLC2/IGLV3-21/IGLV6-57/IGLV1-47/IGKV4-1/IGHV2-5/IGKV1D-39/IGHV4-39/IGKV2D-28/IGLV1-44/IGLV1-40/IGHV4-59/IGLV3-19/IGKV2-28/IGLC1/IGHV3-11/IGHV3-13/IGKC/IGKV1-17/IGLC7/IGHV3-23	31
	GO:0050900	leukocyte migration	31/78	467/17913	5.10248535499166e-29	9.66180291412938e-28	8.87087436928941e-28	IGLV3-25/SDC1/IGLV3-1/IGHV4-34/IGHV2-70/IGHV3-30/IGLV3-27/IGLC3/IGLV1-51/IGLC2/IGLV3-21/IGLV6-57/IGLV1-47/IGKV4-1/IGHV2-5/IGKV1D-39/IGHV4-39/IGKV2D-28/IGLV1-44/IGHA1/IGLV1-40/IGHV4-59/IGLV3-19/IGKV2-28/IGLC1/IGHV3-11/IGHV3-13/IGKC/IGKV1-17/IGLC7/IGHV3-23	31
	GO:0060337	type I interferon signaling pathway	12/78	91/17913	4.60905063040737e-15	8.19852339408826e-14	7.52738093387105e-14	IFI27/RSAD2/USP18/ISG15/OAS3/IFIT1/OAS2/MX1/OASL/IFIT3/OAS1/IFI6	12
	GO:0071357	cellular response to type I interferon	12/78	91/17913	4.60905063040737e-15	8.19852339408826e-14	7.52738093387105e-14	IFI27/RSAD2/USP18/ISG15/OAS3/IFIT1/OAS2/MX1/OASL/IFIT3/OAS1/IFI6	12
	GO:0034340	response to type I interferon	12/78	95/17913	7.87643330608596e-15	1.35984304431543e-13	1.24852441260558e-13	IFI27/RSAD2/USP18/ISG15/OAS3/IFIT1/OAS2/MX1/OASL/IFIT3/OAS1/IFI6	12
	GO:0009615	response to virus	14/78	323/17913	1.0510478064752e-10	1.76275732114554e-09	1.61845556967008e-09	IFI27/IFI44L/RSAD2/ISG15/OAS3/IFI44/IFIT1/OAS2/MX1/OASL/HERC5/IFIT3/OAS1/IFI6	14
	GO:0051607	defense response to virus	12/78	231/17913	3.25980102145135e-10	5.31528666553317e-09	4.88016995024295e-09	IFI27/IFI44L/RSAD2/ISG15/OAS3/IFIT1/OAS2/MX1/OASL/HERC5/OAS1/IFI6	12
	GO:0098542	defense response to other organism	15/78	481/17913	2.02610170041607e-09	3.21438296795738e-08	2.95124913403422e-08	IFI27/IFI44L/RSAD2/ISG15/OAS3/IFIT1/OAS2/ADAMTS5/MX1/OASL/IGHA1/HERC5/OAS1/BATF2/IFI6	15
	GO:0045071	negative regulation of viral genome replication	7/78	59/17913	6.41425763011247e-09	9.90834007598952e-08	9.09722965822045e-08	RSAD2/ISG15/OAS3/IFIT1/MX1/OASL/OAS1	7
	GO:0045069	regulation of viral genome replication	8/78	95/17913	8.01921588837033e-09	1.20699480165984e-07	1.10818853841987e-07	IFI27/RSAD2/ISG15/OAS3/IFIT1/MX1/OASL/OAS1	8
	GO:1903900	regulation of viral life cycle	9/78	147/17913	1.48675815605752e-08	2.18181759401441e-07	2.00321098921434e-07	IFI27/RSAD2/ISG15/OAS3/IFIT1/MX1/OASL/OAS1/LAMP3	9
	GO:0019079	viral genome replication	8/78	120/17913	5.0812760695813e-08	7.27490012888835e-07	6.67936674615052e-07	IFI27/RSAD2/ISG15/OAS3/IFIT1/MX1/OASL/OAS1	8
	GO:1903901	negative regulation of viral life cycle	7/78	85/17913	8.47884539708477e-08	1.18501958287828e-06	1.08801224143043e-06	RSAD2/ISG15/OAS3/IFIT1/MX1/OASL/OAS1	7
	GO:0048525	negative regulation of viral process	7/78	99/17913	2.43592987137727e-07	3.32532752208943e-06	3.05311161357444e-06	RSAD2/ISG15/OAS3/IFIT1/MX1/OASL/OAS1	7
	GO:0050792	regulation of viral process	9/78	204/17913	2.49799648020527e-07	3.33255439518295e-06	3.05974688484474e-06	IFI27/RSAD2/ISG15/OAS3/IFIT1/MX1/OASL/OAS1/LAMP3	9
	GO:0043903	regulation of symbiosis, encompassing mutualism through parasitism	9/78	232/17913	7.36960383282368e-07	9.61323877748333e-06	8.82628576001338e-06	IFI27/RSAD2/ISG15/OAS3/IFIT1/MX1/OASL/OAS1/LAMP3	9
	GO:0043900	regulation of multi-organism process	10/78	408/17913	1.064851122613e-05	0.000135884262820398	0.000124760589194017	IFI27/RSAD2/ISG15/OAS3/IFIT1/MX1/OASL/HERC5/OAS1/LAMP3	10
	GO:0019058	viral life cycle	9/78	324/17913	1.13037266512947e-05	0.000141176330729999	0.000129619441107791	IFI27/RSAD2/ISG15/OAS3/IFIT1/MX1/OASL/OAS1/LAMP3	9
	GO:0043901	negative regulation of multi-organism process	7/78	182/17913	1.4324247063968e-05	0.000175173604719775	0.000160833651244553	RSAD2/ISG15/OAS3/IFIT1/MX1/OASL/OAS1	7
	GO:0042730	fibrinolysis	3/78	25/17913	0.00017048736307402	0.00204236902294796	0.00187517787097526	SERPING1/KRT1/FAP	3
	GO:0001895	retina homeostasis	4/78	73/17913	0.000288291354281185	0.00338454049926111	0.00310747733456772	IGHG3/KRT1/IGHA1/IGKC	4
	GO:0060333	interferon-gamma-mediated signaling pathway	4/78	91/17913	0.00066724753597168	0.00767988830618385	0.00705120203132096	OAS3/OAS2/OASL/OAS1	4
