# Supplementary material for: Whole blood transcriptome signature predicts severe forms of COVID-19: Results from the COVIDeF cohort study
Source: Funct Integr Genomics. 2024 May 21;24(3):107. doi: 10.1007/s10142-024-01359-2 (PMC11108918; doi:10.1007/s10142-024-01359-2)
Supplement: Supplementary file 11 — Supplementary file11 (XLSX 45 KB) - Supplementary Table S3: Blood cell composition at inclusion, inferred from transcriptome data. [file 10142_2024_1359_MOESM11_ESM.xlsx]

## Sheet: Supplementary Table S3
ID_sample	B.cells.naive	B.cells.memory	Plasma.cells	T.cells.CD8	T.cells.CD4.naive	T.cells.CD4.memory.resting	T.cells.CD4.memory.activated	T.cells.follicular.helper	T.cells.regulatory..Tregs.	T.cells.gamma.delta	NK.cells.resting	NK.cells.activated	Monocytes	Macrophages.M0	Macrophages.M1	Macrophages.M2	Dendritic.cells.resting	Dendritic.cells.activated	Mast.cells.resting	Mast.cells.activated	Eosinophils	Neutrophils
S_1	0.196629177620951	0	0.0318481104954583	0	0.146364576960525	0.0602405374815331	0.121638781323172	0	0	0	0	0.384189590865991	0.607029352275466	0	0.183616437308609	0	0	0.397455777971521	0	1.84935133729966	0	4.53102543161805
S_2	0.129090165590428	0.0817670141408288	0.033120298650121	0.552833631103296	0.0104628875058189	0.363170170825303	0.000539899439115292	0	0.0462232087842747	0	0.500279526474062	0	0.750719937627192	0.00614440781390481	0	0	0	0	0.0584747405734106	0	0	0.642673117301853
S_3	0	0.0218463834083946	0.0312599547537149	0	0.234992886545539	0	0.041329855418362	0	0	0	0.348834982889736	0	0.876427601365873	0.174395463682241	0	0	0	0	0.0877772882107341	0	0	6.47967613119588
S_4	0.293444332204901	0	0.00063594891306431	0.205865736608684	0.313186383001317	0.339070483454404	0.0752520508570753	0	0.0732622137495076	0	0.469773668167091	0	0.892940631564144	0	0	0	0	0.00852234796681536	0.055073953022544	0	0	1.97839511746877
S_5	0.0719375760778399	0.0327268274753585	0.00760313146881138	0.107952022817383	0.115618614738656	0.200914950797128	0.00519025549720897	0	0	0	0.515279468940962	0	1.04273142330703	0.000378848373043414	0	0	0	0.000905261211188222	0.0880171330436402	0	0	2.99392639600561
S_6	0.206970679619817	0	0.00539699121995329	0.680320206755756	0	0.154528571472987	0	0.0165215938128854	0.117439178955044	0	1.18976495058974	0	0.817633523299293	0.0257102517315103	0	0	0	0	0.0347325352252838	0	0	1.97360733047535
S_7	0.0506394067805345	0.0247966887046397	0.0410201480206915	0.396425829688985	0.216323945203068	0.103604967567323	0.0653515573578457	0	0.0276172541535725	0	0.319728808818828	0	0.66959346397622	0.117377692594477	0.0383691550843823	0	0	0.0198073810913463	0.102126179100488	0	0	3.06843066867721
S_8	0.151757580780539	0.0425354257173293	0.00951128053524485	0.366248294214049	0.0300280056902038	0.192126023793525	0	0	0.0661158575391785	0	1.10168063704105	0	0.768348750176745	0.0645951734727876	0	0	0	0	0	0	0	1.71074988667563
S_9	0.161731662826552	0	0.0209378442519455	0	0.249724397777567	0	0.0347480387411303	0	0.0117860662957457	0	0.472333854242932	0	1.31685250042521	0.219313164255756	0	0	0	0.0612021480028139	0.000948993107372621	0	0	4.95848811069824
S_10	0.0938862965160765	0	0.00143709671501597	0.292565489595349	0.0242823426744039	0.152551765530917	0.0625510146055081	0	0.0122294684010477	0	0.687579244034763	0	1.18947007917675	0.0566950887301444	0	0	0	0	0.041380462235123	0	0	2.9356267368118
S_11	0.0204811990726825	0.0967582127238456	0.0234712283410317	0.0559326707898367	0.0972714762308631	0.401047655689768	0.0555340128178725	0	0	0	0.504294358607867	0	0.667823306143862	0.123037708194316	0	0	0	0	0.00295069067294907	0	0	3.96887896548691
S_12	0.0528232333771185	0	0	0.662856247972105	0	0.295818013421042	0.00591501246156373	0	0.0171419472650825	0	0.657800256504648	0	0.855495116490583	0.0111693140584453	0	0	0	0.00685790635583965	0.127768114606581	0	0	1.6262590194797
S_13	0.134398507265199	0	0.0961054955882011	0.183788638114357	0.0894016423629526	0.208018743529334	0.041827729419472	0	0	0	0.449849992767019	0	1.17688516395493	0.134430098948052	0	0	0	0	0.0663414613298919	0	0	4.41590527359149
S_14	0.123758076273333	0	0.00835221099369148	0.0726423809932833	0.0977358454960992	0.550011690591015	0.0205205836481106	0	0	0	0.451594339415575	0	0.405392783179999	0	0	0	0	0	0.0311648373266195	0	0	3.49585232033962
S_15	0	0	0.0108044571326773	0.414637501932918	0	0	0.139209725950419	0	0	0	0.69320055623167	0	1.12590249419675	0.0140344861167682	0	0	0	0.0177495025298131	0.00311591884614857	0	0	4.98021184198308
S_16	0.131221259131264	0	0.0251844727931439	0.252583249133776	0.0206916751353157	0.664111020129923	0.0451707582349066	0	0	0	0.409799241107457	0	0.853849792574932	0.00313872565758823	0	0	0	0.0031510806210733	0.0596424392257135	0	0	2.12856662208321
S_17	0.263412641400908	0	0.0103843967688468	0.231892454550699	0.0755513621241534	0.443568022524357	0.0445267916630321	0	0.0381854913043188	0	0.411436078110237	0	0.514150803130383	0.161588111497892	0	0	0	0	0	0	0	3.92019538978883
S_18	0.108018698598702	0	0.0153353936994155	0	0.200888781807393	0.139961928875564	0.0532754816436317	0	0	0	0.324112236127345	0	0.84735733750043	0.182091873669172	0	0	0	0	0.0687940198308944	0	0	4.07766390199838
S_19	0.172618339781691	0	0.0144447929779027	0	0.0972698313909441	0	0.0969210105929213	0	0	0.0590921750449446	0.275479433039483	0	1.93242040779542	0.281811391176257	0	0	0	0.0684386987836435	0	0	0	4.35891203369693
S_20	0.0614754686274725	0.0479213971560031	0.0110790327004249	0.385521283837385	0.0490241527722395	0.599271984547724	0.00235885125945344	0	0.0427995964025602	0	0.513270090568195	0	0.768004776159346	0.0335496818461322	0	0	0	0.0055899040440562	0.0348223127440907	0	0	2.29846454288016
S_21	0.142546022415435	0.0203289322653942	0.0292390461720165	0.258209628437741	0.181324137336522	0.210634260662222	0.085874189184976	0	0.131177546575997	0	0.617095378020434	0	0.574040827290019	0.0311637840933112	0	0	0	0.00921464638607081	0.0437788910103475	0	0	2.51404012109988
S_22	0.094402960569053	0	0.0242873130918247	0.0945839320400947	0.509036297585468	0	0.0614817132930603	0	0	0	0.493526813396894	0	0.742284360564577	0.0659771756041403	0	0.0333753089601351	0	0.0367449551815433	0	0	0	5.41423393675172
S_23	0.36248186954536	0.265703891719469	0	0.215874249905572	0.0151110623061253	0.322847377577059	0.083805139392768	0	0.0307334646527107	0	0.41876372890959	0	0.921920904139632	0	0	0	0	0.016333003261219	0.0725980353686527	0	0	1.1736239521658
S_24	0.0257190018936316	0	0.0122306930164231	0	0.260334085875174	0	0.0304593101616523	0	0	0	0.278826008058605	0	1.17182288175068	0	0	0	0	0	0.0832193417627534	0	0	4.10922754600609
S_25	0.133352920298295	0	0.0279540822791453	0.386625796008052	0.0204489204266992	0.345329053337063	0.139453171466269	0	0.0794661354380425	0	0.494081285057439	0	0.862408564506387	0	0	0	0	0.011320354841204	0.0655604435976001	0	0	1.66424596892971
S_26	0.17508936185786	0.0698271453920759	0.00518349175852313	0.0326030967640998	0.125732962208958	0.152664216735925	0	0	0.0115206506174168	0	0.670873898866048	0	1.30099338608308	0.0548609306858621	0	0	0	0.014831754094402	0.0308386471454742	0	0	3.28391330946456
S_27	0.213199236167307	0.000612403305617696	0.0248997427637037	0.28202813510492	0.0290549788690317	0.314254259345697	0.0281072366362655	0	0.0594341018758702	0	0.710649721241622	0	0.543314251102807	0.0917172049155457	0	0.00420265520212935	0	0	0.0569614560008107	0	0	1.99306513941285
S_28	0.272849135947354	0	0	0.21250005995783	0.0699862882008728	0.626639755334274	0.014814652339195	0	0.0849020490868536	0	0.398869066906816	0	0.744917588466245	0.0240515194390249	0	0	0	0	0	0	0	2.50977472871514
S_29	0.0406033817245906	0.0278113150685496	0.0404107698909506	0.0275021691065111	0.172450771900949	0.00122402972679553	0	0	0.0703813261541244	0	0.566040256893411	0	0.920224218402662	0.241371885820168	0	0	0	0	0.00921888552191064	0	0	4.62071178213942
S_30	0.285055302688036	0	0.0150534019463112	0.0838080286975622	0.203363656009819	0.342225409463546	0	0	0.0164352152347639	0	0.616294107240765	0	0.867621919936153	0.0304834212762353	0	0	0	0	0	0	0	1.95117956161899
S_31	0.230401142427176	0	0.0208445365406307	0	0.267182132663542	0	0.0408461819387499	0	0	0.0448634358406125	0.499037580723844	0	1.23869574322556	0.311919094233642	0	0	0	0.0790413304006091	0	0.192142986491979	0	6.51080664178744
S_32	0.231660826919714	0	0.0795538198745215	0.08656880784654	0.163042040698287	0	0.0151017319447634	0	0.0190529943046721	0.0118735470373262	0.275022019893278	0	0.992203089721512	0.255253060541475	0	0	0	0.017720557402035	0	0	0	5.06102446264138
S_33	0.0846273738354756	0.185611375428278	0.12847369991049	0.185814614181803	0.0901809713196223	0.235285968715109	0.246756396728049	0	0.075577335944767	0	0.81440478568221	0	0.893412058477721	0.0154384831336391	0	0	0	0.0179795554685443	0.0146083253941516	0	0	2.33015900176161
S_34	0.0250953562652632	0	0.0156535186087792	0.00589813842731149	0.00780985349650715	0.105122686757132	0.0625302843663863	0	0	0	0.48081092740648	0	1.66181332248692	0.141019018222481	0	0	0	0.0118651431499896	0.0760056008739537	0	0	2.94080794610028
S_35	0.228645986504121	0	0.0325872770399759	0.101530898682382	0.157017365096567	0.396304907234964	0	0	0.0355564639755943	0	0.371905184671376	0	0.686522375515543	0	0	0	0	0.0414089187511825	0.0675912470530953	0	0	3.31873549194701
S_36	0.125040700101578	0.0402339551163249	0	0.271135426706766	0.0916493088904581	0.135518290372513	0.0135985975104882	0	0.13936504718206	0	0.503055713098658	0	0.797505677380494	0.0658843225223656	0	0	0	0	0.0746383200797239	0	0	2.59855810096283
S_37	0.101248574135625	0.0805019110718341	0.00483748864776531	0.326552114238163	0.0424610303757013	0.0835157582217375	0.0443131034750702	0	0.177380500931004	0	0.794901974558385	0	1.35384270103198	0.0397106400642055	0	0	0	0.0171657499845429	0.0416361318915024	0	0	2.16191067459665
S_38	0.0155860366036919	0.0595435057599741	0.0213253816765306	0.268091922419334	0.394897577255225	0.378050687103291	0.0663385227722189	0	0	0	0.449681356386097	0	0.706115155965967	0	0	0	0	0.00131937550675619	0.0207646331170659	0	0	1.84942052329626
S_39	0.269862491659955	0	0.0206047616097389	0.411607405495744	0.159520416896904	0.199194948755292	0	0	0.222318856266794	0	0.648257764196342	0	0.756813159425241	0.071901247348694	0	0	0	0	0.0261306135416632	0	0	2.26262184589584
S_40	0.0785433995785362	0.092736447045205	0.0212446362513091	0.136736909797585	0.215089985460949	0.548767975605526	0.0653112484228393	0	0.0425183318941087	0	0.285240985427049	0	0.724773630305918	0.152622705069507	0	0	0	0	0.0203813142739189	0	0	1.94204801460916
S_41	0.184207309618227	0	0.00445544910100614	0	0.0546149172989586	0.310298968270064	0	0	0.00848609505802765	0	0.62633139916575	0	1.31130572916116	0	0	0	0	0.0768483328289611	0	0.00387917698398973	0	3.94889854894779
S_42	0.218134564186004	0	0.0535659555275143	0.347066893251532	0.0467734274153126	0.428309054057326	0.0550166508817789	0	0	0	0.681151460087334	0	0.660059346508073	0	0	0	0	0	0	0.00251460043877636	0	2.2045843582795
S_43	0	0.0313290895550845	0	0.137496724740474	0.0990760156531212	0.276744908674303	0.0548134734952056	0	0.0202859543904023	0	0.601960217770599	0	1.11740473227042	0.0962377317047212	0	0	0	0	0	0	0	3.44735567455614
S_44	0.262448668230395	0	0.0211195607860545	0.0171808076115801	0.244140910463321	0	0.0103542345959915	0	0.0057191621982726	0	0.305345716629613	0	0.918000586743969	0.254642326725815	0	0	0	0	0	0	0	3.92116768794235
S_45	0.126701024606224	0.0157302169860225	0.0352475432692978	0.388984857694467	0.217013292892961	0.401691136261602	0	0	0.109154775218429	0	0.585828169769786	0	0.878237957115486	0	0	0	0	0.0138174425089117	0	0	0	1.41133363081811
S_46	0.196145571837597	0	0.00351178083410436	0.348372938248969	0.306816566661611	0.275101101515597	0.00370966189378208	0	0.25355302360736	0	0.417184863093749	0	0.826236556986217	0.0214191676487445	0	0.00553917477830055	0	0	0.0319574048424679	0	0	1.84360516009879
S_47	0.119405983374288	0	0.00980832173374092	0	0.178587840555569	0	0	0	0	0.0526193769253469	0.304463768035522	0	2.03140569906675	0.22176152545284	0	0	0	0.0207060374568166	0.0894697323107537	0	0	4.51858304230949
S_48	0.0541493575064268	0.0534120589375196	0.0301672468810189	0.263163452487777	0.118215599611761	0.672287969160908	0.00260595614973609	0	0.0486684403388348	0	0.605239645766784	0	0.89262539129665	0.108333908083518	0	0	0	0.00196589729264439	0.0875179756662505	0	0	1.33236294308306
S_49	0.117335755610916	0	0.0145405158498764	0.0493105267988994	0.236438022299256	0.469291989459875	0.0157551763914846	0	0.0177494826278328	0	0.598950421588458	0	0.781687093030091	0.106463631685319	0	0	0	0.0113908834890822	0	0	0	2.41256076751282
S_50	0.279876403044165	0	0	0.574333651596937	0	0.361496725240401	0.0698630969596267	0	0.0157118399580154	0	0.849709211397851	0	0.805349928586987	0.0420461408496712	0	0	0	0.0506823395639773	0	0	0	2.23675287143546
S_51	0.0244556372987163	0.0429838995633678	0.0150117204376947	0.142424240024989	0.00536845494984372	0.335928768650103	0.164367678082065	0	0	0	0.746371271012901	0	1.05717593032016	0.0270480888530512	0.012404975696478	0	0	0.0289563710490709	0.0261775871491771	0	0	3.24877934857503
S_52	0.189228609167857	0	0.0669481472638326	0.276068422571199	0	0.49559130907359	0.0111292986846447	0	0.0671248836092245	0	0.571878656339785	0	0.818818005258694	0.134876548342184	0	0	0	0.00521327719298312	0	0	0	1.48220199230363
S_53	0.0946620608534045	0.147075843756688	0.072012736877094	0.157104251916726	0.259118199605916	0.280464832316903	0.0525656155448948	0	0.0746596895176235	0	0.425058785758656	0	0.868451235169646	0.0811572861683479	0	0	0	0.0147046092440645	0.00569267111404699	0	0	2.37678504003673
S_54	0.0840932143662838	0.0872960781892177	0.077901558972676	0.34963119676177	0.0117620914989017	0.0999638824087986	0.0606495863699867	0.00917040465411991	0.152579908587826	0	0.822489234003383	0	0.437941826742033	0.139316625112086	0	0	0	0	0.0231525057565981	0	0	3.04694405279342
S_55	0.0936794409085354	0.0872392138822894	0.0209599241585763	0.625545492653286	0	0.321812776291576	0.122250163129334	0	0	0	1.07905405905902	0	0.65740225884079	0.18640439994253	0	0	0	0	0.054799037564828	0	0	2.39745978015071
S_56	0.0615589764121714	0	0.0193403444991807	0.416250208098935	0	0.136276790882154	0.110791639838793	0	0.0219435561232802	0	0.840229609214821	0	0.864193333062135	0.125595191329456	0	0	0	0	0.0367917436966288	0	0	2.5072977406098
S_57	0.0768891096627319	0.04873256877343	0.0157393865988635	0.311605293036684	0.149523828644745	0.168039078692583	0.032709300641689	0	0.121752875284076	0	0.646433935855084	0	1.09823559846884	0.0428146876157863	0	0	0	0	0.0204516694911757	0	0	1.65533560324739
S_58	0.1846118963548	0.0691450544218887	0	0.298813831595444	0.111990981152838	0.537209318125364	0.0770518502409898	0	0.0397093963016408	0	0.706108789783314	0	0.499893307787314	0.180315960832614	0	0	0	0.0200857997950948	0.00480700392397026	0	0	2.52878169877785
S_59	0.268381459963102	0	0.0493269883882946	0.111886020025122	0.222908005099623	0	0.0705429374795314	0	0.00390542344723781	0	0.59813738534274	0	0.474521172005931	0.251194135640671	0	0	0	0.0410687340694152	0.0290685347965363	0	0	4.3566607809988
S_60	0.296423333343228	0	0.0300032327085701	0.0649738155790351	0.0914894706428493	0.0779951154634703	0.0491947679545331	0	0	0	0.446933116831916	0	0.342218130670253	0.345366946950201	0	0	0	0	0	0	0	5.49223757426291
S_61	0.350838599062337	0	0.00861365720948804	0.0757507863030751	0.169972395245977	0.424824454208583	0	0	0.0836662799092625	0	0.797828518695555	0	0.573689206723763	0.102281671336476	0	0	0	0.0177067685970034	0.0577095626323436	0	0	2.31836232463463
S_62	0.236761229366445	0.0263890795141832	0.0433883680262053	0.294000464228109	0.211216576805886	0	0.0694530870371821	0.0790459952824391	0	0	0.767931437738816	0	0.778146753206081	0.256901290080978	0	0	0	0.036488966248744	0.0841104134274971	0	0	5.67927562524351
S_63	0.272349172447329	0.0394542296288315	0.0602729274690784	0.208665291458647	0.109648611402653	0.421899290208031	0.147123850717884	0	0	0	0.866457516388644	0	1.00290574256316	0.0843379600316096	0	0	0	0.047188362812011	0	0	0	2.99467713464749
S_64	0.0860463056032043	0.0183705846718781	0.0202225239956986	0.313344841551977	0.305402481107397	0.231072889329533	0.159533646738365	0	0.0382226933370201	0	0.745473251910856	0	1.10742077149134	0.0626478978502549	0	0	0	0.0114949415779267	0.0498442167684182	0	0	1.38857894218
S_65	0.122326071691708	0.00405754504387317	0.0494409143146684	0.483076695970395	0.121557613121858	0.31789593079278	0	0	0.0642769956307522	0	0.659737573204128	0	0.761151282606651	0.0437528352945833	0.00253069943627129	0	0	0	0.083471013333716	0	0	1.204807235587
S_66	0.176724918307626	0	0.00484147802702677	0.470977487324944	0	0.511760322927866	0.149815491405843	0	0.018825173619551	0	1.00910688046104	0	0.904401558538697	0	0.0100683443756169	0	0	0.0234370626497707	0	0	0	1.48794185968389
S_67	0.108249577816204	0	0.00948389027062324	0.309069456970439	0.126659300537842	0.142314117003923	0.0369880938158164	0	0.0673445361147744	0	0.709760352547012	0	0.738502333457226	0.18387152648841	0	0	0	0	0.067389614347572	0	0	2.26399913700117
S_68	0.0384526886227191	0.00684861686935847	0.0339564353226045	0.178550892431456	0.0178648290523443	0.260611804792143	0.117103580675468	0	0	0	1.13045387256109	0	0.981144564913806	0.168040277546792	0	0	0	0	0.00571078353665517	0	0	2.8136883994729
S_69	0.116607492330935	0.058031437727008	0.0224757621974482	0.101012922397881	0.209192262460262	0	0.0578419951702067	0	0	0	0.385801646916746	0	0.996037017636217	0.117492469734318	0	0	0	0.0634012579168435	0.121021534535006	0	0	4.34094179553404
S_70	0.00604110675297456	0.0764549819310881	0.0247618778829103	0.0208899960569256	0.267935240162962	0.0294783421983651	0.00613154336467427	0	0	0	0.275220413724195	0	0.78614460621001	0.145232039786596	0	0.0102643565017813	0	0	0.0393859125180195	0	0	3.17836850557311
S_71	0.0548046207774771	0	0.0204426635758989	0	0.145363274284277	0.0159893157691274	0.0466790094355206	0	0	0.0151615524938496	0.19546501993619	0	1.23735823765802	0.281858790292948	0	0	0	0	0.00481962329536149	0	0	3.92888913913201
S_72	0.11776120769234	0.0567249343303105	0.0807295788119189	0.296144282838657	0.157398725920881	0.235700128639258	0.0525670519808379	0	0.0853197173634658	0	0.51064005923151	0	0.691750306197729	0.15324613720261	0	0	0	0	0	0	0	1.77781804736081
S_73	0.104425326809594	0	0.0551356730882844	0.330104578234378	0.144050849562629	0.699931175160933	0.043370415954172	0	0.0103179871513926	0	0.414183450962436	0	0.794129279244533	0	0	0	0	0	0	0	0	0.471715325558706
S_74	0	0.0583698850223187	0.0424842567378611	0.197274099715995	0.106617300833997	0.355379301156699	0.120567590812841	0	0.0713889582210895	0	0.963785550283538	0	0.871884057041115	0.025538042374178	0.00383475488377993	0	0	0.0150948629133301	0	0	0	2.01847320475669
S_75	0.0404766990032027	0	0.0188533551799379	0.215965239979192	0	0.139499039794727	0.107188164369824	0	0	0	0.943439974643639	0	1.13682155883699	0.0793583040320825	0	0	0	0.00701449682760433	0.00695385119886217	0	0	3.08272626946021
S_76	0.0414674117890716	0	0.0337445498909408	0.284884590848998	0.0845706771524439	0.212644493665601	0.0370332439483329	0	0.0690721236352412	0	0.590951761546999	0	1.2293165992866	0.127598958573855	0	0	0	0	0.0657806994889242	0	0	2.54976464432528
S_77	0.0641870161162735	0.100891153183743	0.020884970567437	0.563399307678618	0	0.173099742230238	0.187307482573319	0	0.0908223351855282	0	1.11948916206095	0	0.452178039663408	0.113526940200435	0	0	0	0.0163940191226388	0.0483960388536317	0	0	2.48813487353501
S_78	0.141452340378159	0.000287856892916722	0.0513554486860618	0.259799017665206	0.0930130361551673	0.186582327811634	0.0214380398626482	0	0.0600085596632796	0	0.603376805046688	0	0.718029478697853	0.147023403374179	0	0	0	0	0.0312259661411189	0	0	2.45462360854467
S_79	0.105831392167635	0.011566482505592	0.0655012435975894	0	0.183258925114788	0.131289908364243	0.0635023917763944	0	0	0	0.436822268032136	0	0.354534350362528	0.257823187567069	0	0	0	0.0311784365333354	0.0305588197343263	0	0	4.86170826972355
S_80	0.206583526829228	0	0.0244918189438685	0.0182015513882476	0.0511019933836272	0.225527986243892	0.0158834265221193	0	0	0	0.6363627536416	0	1.21999299963617	0.120563989660079	0	0	0	0	0	0	0	3.45339492578798
S_81	0.190364644941052	0	0.0154661770145222	0	0.159999855477433	0	0.0640747803183446	0.0306525710673328	0	0.0125912923273326	0.478903627119565	0	0.63990105593028	0.253707059057605	0	0	0	0.0416142395773785	0.170486751134473	0	0	5.54832694912552
S_82	0.00335592821729042	0.0310299006886461	0.0451458093561225	0.0890272792479863	0.0625010982527355	0.347979821099129	0.075985312256239	0	0.0370476548622685	0	0.643494541381137	0	1.14966889169846	0.0843729660748808	0	0	0	0.0188313489937737	0.0685472199980382	0	0	2.61256775743463
S_83	0.174944831183002	0.0415939049715138	0.00837429841190442	0.334143715609073	0.213475290752909	0.626776207051375	0	0	0.102607341642042	0	0.542466935529149	0	0.578194792667977	0	0	0	0	0.0299669550053701	0	0	0	1.40831996879984
S_84	0.0607713935597575	0.00261409643312579	0	0.169592603406385	0.0757493963350027	0.0678508956236401	0.0438867996235603	0	0.00937890680474441	0	0.546506567394462	0	1.26255768401924	0	0	0	0	0.0059960350778656	0.0808442084018776	0	0	2.78433644735995
S_85	0.0406860339634764	0	0	0.335317754841132	0	0.127442481185854	0.0355290498953991	0.0035052890441614	0.0761785757033903	0	0.899126223194761	0	1.13456379597038	0.0629656088041685	0.00283321777698774	0	0	0	0.0515518013155196	0	0	2.82163258136055
S_86	0.206770326131251	0.012335782960296	0.0191378316984486	0.459739384655307	0.0443590255404206	0.401396933523721	0.0722523086030086	0	0.0496590481538839	0	0.441835004806914	0	0.587754761582199	0.067595394953033	0	0	0	0.00180523451579121	0.0496415442475482	0	0	2.36296070501516
S_87	0.272912074085662	0	0.0738632719804654	0.269341957535459	0.0373314354238855	0.0513928742529245	0.0686513728019815	0.0309280317728063	0	0	0.585177183444801	0	0.604917147481175	0.252639882725938	0	0	0	0.0333513520014035	0.145919641104623	0	0	4.32567535035734
S_88	0.0133031609902204	0.147052533062544	0.0928120947815787	0.239834488250505	0	0.450111675722439	0.0635866624483354	0	0.0810688066010678	0	0.411462064525388	0	0.756668701780741	0.14886999017015	0	0	0	0	0.0980055549272955	0	0	2.77629322921227
S_89	0.223898803781359	0.068403089132125	0.0744107600933297	0.514443968135984	0	0.33958231429975	0.0889152121225978	0	0.128573379844335	0	0.533204538032128	0	0.912944720511729	0.133663239125385	0	0	0	0.0225304564564397	0.0178198798700575	0	0	1.34817677473155
S_90	0.223253282609481	0.0402786142506128	0.00775594662562977	0.283280834612678	0.115107959740841	0.477154135140827	0.101331983963786	0	0.0144032591886735	0	0.625723418449098	0	1.01141597293419	0.137425448112288	0.0059202373033708	0	0	0.0432123750404989	0	0	0	1.7854689678761
S_91	0.26195603790368	0	0.00662278591576022	0.482295752203675	0.0175046067260223	0.752291332158282	0.0437485990760706	0	0.0842060275690914	0	0.538850695954363	0	0.513959513250198	0	0	0	0	0	0.0144892586612856	0	0	1.70813166078837
S_92	0.0862325395953404	0	0.00932266143928397	0.298992015755906	0	0.382095766864773	0.0725712362501432	0	0.0242797313775817	0	0.809477499426779	0	0.846903914728977	0.0834091145021999	0	0	0	0.017878843227912	0.0366417303584702	0	0	3.12054697764431
S_93	0.0889744364783525	0	0.00276131962250287	0.461705873622219	0.000362903162995421	0.0537902164067028	0.0717817317238376	0	0.0105777958014088	0	0.547039703568781	0	1.32237758461971	0.10038570751442	0	0	0	0	0.0377334935968245	0	0	2.75055122433442
S_94	0.0864581799454008	0	0.0149988637988506	0.498989344011651	0	0.474799443222674	0.0486653663111906	0	0.0393126839224527	0	0.671507099824037	0	0.910466610344979	0.101486750305187	0	0	0	0	0.0169401654659931	0	0	0.987606108607231
S_95	0.140012955001613	0	0.0275192610866972	0.441017071886362	0.0628416149909674	0.37856359559004	0.0817481229261251	0	0.11968146181208	0	0.480697025221549	0	1.00067712970031	0.0932849950421964	0	0	0	0.00510467886630515	0.0494245158006748	0	0	1.4628685919046
S_96	0.0625233939724636	0.0327801252502112	0.0209230689518865	0.292756610154049	0.0444522397477939	0.517646761545533	0.0889976202446841	0	0	0	0.661452130383561	0	0.800487026885826	0.0548129191646276	0	0	0	0.0249494809708406	0.022116238475196	0	0	2.36778016279747
S_97	0.093929228883567	0.0241606970978479	0.00888290272394849	0.430097373708241	0.200257634532051	0.469058030596392	0	0	0.059019427123104	0	0.478971391260312	0	0.486653712726657	0	0	0	0	0.00116560929772999	0.107365850576564	0	0	2.23856473946443
S_98	0.110507783380237	0.0256925535341977	0	0.281429465157922	0.355744648588351	0.665299418516357	0.021637894908713	0	0.0825154894442907	0	0.411437003734449	0	0.944897977301494	0	0.00708336948174197	0	0	0.0440939522400794	0	0	0	1.17536799124919
S_99	0.083486785846747	0	0.0402303326266568	0.0313878246591716	0.18013060035204	0.214106917331148	0.0310875652284432	0	0.0706971199469948	0	0.617194218249749	0	0.560426627988666	0.167242395371046	0	0	0	0	0.04225835797966	0	0	4.66145766028298
S_100	0.221165546671142	0.0240812621278601	0	0.206936087802944	0.324659793133128	0.374007787021102	0	0	0.0188007370049962	0	0.479983050506049	0	0.632020021142696	0.00315379965987838	0	0	0	0.00962212969107532	0.0316978806825208	0	0	2.69546420041225
S_101	0.104687793366462	0.0332561404372963	0.00284448666275498	0.122144785346244	0.0368876847659201	0.178503706931268	0.0453528998033729	0	0	0	0.768953131503128	0	1.15430233002393	0	0	0	0	0.0793060068034535	0.0550439621408514	0	0	5.13308337777675
S_102	0.0729115553027183	0	0.0232756636214179	1.0375854214835	0	0.0503588239753524	0.185414198746473	0.0918105959862984	0.0452396619309639	0	0.761395415316196	0	0.775796515249275	0.110249732102147	0.0208976616625249	0	0	0	0.138842980198583	0	0	1.7092097468735
S_103	0.281573385438955	0	0.0654270710276152	0.230520419237663	0	0.33968840729068	0.0255166317571881	0	0.0550392217206231	0	0.5364864157425	0	0.754964968029439	0.121613936175508	0	0	0	0	0.0237978316702	0	0	2.2171569221071
S_104	0.000587180113634896	0.0357699845152877	0.037790397814686	0.22328777691583	0	0.189104572120968	0.0226373746703901	0	0	0	0.765442859154698	0	1.06697791638233	0.144009105860371	0	0	0	0	0.0331719204162482	0	0	2.70652399103974
S_105	0.245878579470209	0.0260456549976867	0	0.216247593000124	0.0309458759797971	0.407659484620172	0.00695402303192639	0	0.0398529965416239	0	0.429798307370786	0	0.827953570134333	0	0	0	0	0.00955169036235719	0.0794212646168898	0	0	2.05527128655341
S_106	0.153415386250768	0	1.32262075918415e-05	0.635649056654434	0	0.460034669806841	0	0	0.0650539198774697	0	0.780121147097968	0	0.696399707938934	0	0	0	0	0.00897032739179168	0.000882086121268674	0	0	1.12547083868245
S_107	0.121700798743111	0	0.0253456244253405	0.369549907773072	0	0.158691322669685	0	0	0.0649983179377498	0	0.609730190265601	0	0.855110160314709	0.137298808443099	0	0	0	0.00951362671738451	0.0421639380820007	0	0	2.51772502109298
S_108	0.204606236620527	0	0.012063876797101	0.431386429540454	0.0153666863381023	0.23641203165113	0.0298244612325465	0	0.17286189261132	0	0.697437761115864	0	0.445074938556254	0.129199087274366	0	0	0	0	0.0145443512712509	0	0	2.62845819456629
S_109	0.632915773459166	0	0	0.263407709975499	0.0200356684001635	0.358073381924566	0	0	0.00767368694539811	0	0.701797527186428	0	0.635901332217816	0	0	0	0	0	0.0693688917159385	0	0	0.632730994551797
S_110	0.124428927900531	0.00197941467258596	0.0232130728309872	0.0485247679123599	0.112802614661314	0.213888002338028	0.0124781685380879	0	0	0	0.491985523850639	0	1.10011016401117	0	0	0	0	0.00899437606794888	0.0699095478193577	0	0	3.38094366122668
S_111	0.0609430541967638	0.0523612664876062	0.00407123051123343	0.264583884695626	0.2286224275811	0.228570815428523	0.00854732018319924	0	0.0240329810950649	0	0.574308022867461	0	0.600787992943521	0	0	0	0	0.00593167727711475	0.00943866941119582	0	0	3.06142701112847
S_112	0	0.0521569070019766	0.026694439673132	0.250106919745843	0.0623646539702715	0.160324272655911	0.0302061349367343	0	0.0288171308454605	0	0.457895427454894	0	0.986827319403331	0.265260016380703	0	0	0	0	0.0547077833519641	0	0	2.86628443445724
S_113	0.130182177137668	0	0.0134741792235366	0	0.224737673002603	0	0	0	0.0635417362954548	0.0235966794242964	0.400829726806993	0	1.36691096704025	0.269473419648575	0	0	0	0	0.0159926168419593	0	0	4.14098533871534
S_114	0.100505865738995	0.0896249803972956	0.0689948443897451	0.330744410590486	0	0.576827546913628	0.0881441278368321	0	0	0	0.989274775976499	0	0.561740316575625	0.0930660348653331	0	0	0	0.00561223045621331	0	0	0	2.47608405499648
S_115	0.192717592800267	0.0185223774284734	0.0397867727179849	0.353222599294307	0.143796038971151	0.18762834111232	0.0866062695630258	0	0.0799813081624833	0	1.02374913995962	0	0.535731371926289	0.0178568622666133	0	0	0	0.0222198317777456	0	0.00374455521285317	0	2.6697880289726
S_116	0.0742344147399733	0.0837573261557764	0.0330226439798652	0.0883225698358205	0.112804781650862	0.448876797751057	0.0450329064229453	0	0.0430204691136086	0	0.934595106384566	0	1.00791810527701	0	0	0	0	0.0550882656688914	0.00361587364787095	0	0	2.26366941704916
S_117	0.151886615841276	0.0324963047880112	0	0.619788007604971	0.00581088274450843	0.265938073322728	0	0	0.148525328363492	0	0.650476607629772	0	0.753673503048962	0	0.00427438618477799	0	0	0	0.00514737967216001	0	0	1.11939825436107
S_118	0.242153632058779	0.0367124554406685	0.0215397897301279	0.620256072245685	0	0.446677884410353	0.0406306398755711	0	0.0559788272802067	0	0.463846181385036	0	0.75476874885248	0	0	0	0	0.00424674966039511	0.0595336244609309	0	0	1.18502173781766
S_119	0.320745194661366	0	0.0123819066058437	0.120770829731851	0	0.0789582427698325	0.0974528381127728	0	0.026623717213458	0	0.698833747655002	0	1.16009185506189	0.00935952961982559	0	0	0	0.0188679509100038	0.0838494608968844	0	0	3.40978255327801
S_120	0.109247843174993	0	0	0.227855835253525	0.106331597388803	0.56168479620026	0.0246480696837609	0	0	0	0.527606246069434	0	0.811382028657871	0	0	0	0	0	0.0353456841688088	0	0	2.00840645412232
S_121	0.135428303245852	0.313023099309492	0	0.308050910488705	0.00102739586124182	0.156831455052647	0.0655068041406633	0	0	0	0.662649472487469	0	0.931767407528754	0	0.00798682305785941	0	0	0.0227030539692439	0.0190654124958794	0	0	1.88982041482571
S_122	0.082506995373655	0	0.00882244778266893	0.323641999194233	0.0520121283035577	0.518654523736504	0.0476114345860837	0	0	0	0.357961625825069	0	1.09421655999528	0	0	0	0	0.00867932583742723	0.0896956148700803	0	0	2.34937396012726
S_123	0.280081179819869	0.00202082879526044	0.091559120512663	0.264600274352246	0.170837941574343	0.20054654642571	0.00283406583810031	0	0.00559406224817122	0	0.402196005681301	0	0.90422293698917	0	0	0	0	0.0290086924226366	0	0	0	2.92515278380137
S_124	0.074714947156357	0.0921332821430079	0.0244383865401476	0.483320923913557	0	0.352983862844085	0.0194780146727345	0	0.13020149284457	0	0.70912328820988	0	0.178329404319602	0	0	0.0333614671824585	0	0	0.0427621780287404	0	0	2.73704503712386
S_125	0.104219266597053	0	0.0245869739928987	0.189902404463673	0.203262754822451	0.310974093671933	0.00295026388459696	0	0	0	0.439324838741316	0	0.692614069071166	0	0	0	0	0.0288406734229432	0.0277228222931461	0	0	3.41844970520355
S_126	0.447328795400668	0	0.0110596863457785	0.204395000404726	0.0609834884973313	0.214011963523917	0.035136713951084	0	0	0	0.451838675124897	0	0.658968781301999	0	0	0	0	0.0114700811465546	0.0524574586183974	0	0	2.72090308859481
S_127	0.119767788173003	0.0596528072991336	0.0194087771218714	0.490306183748196	0.287242256961562	0.145808176053062	0.0165103837843124	0	0.0524963102398848	0	0.495950921317188	0	0.5121598248771	0	0	0.00860098055540709	0	0	0.0813594629190917	0	0	2.1650438421868
S_128	0.24198594484696	0.0858871846784899	0.0158810082580328	0.429396565666303	0.0974564322561156	0.560976283192806	0	0	0.0121298423345878	0	0.664009951228121	0	0.456630560944312	0	0	0	0	0.00222032214736971	0.0402043751430863	0	0	1.83529813988926
S_129	0.264586216583846	0	0.00622769611991128	0.403780027790171	0.152964097035284	0.372645494594883	0.0316465471220388	0	0	0	0.468785163627951	0	0.509857812096762	0	0	0	0	0.00565888805157567	0.0385265509139724	0	0	2.33486989952071
S_130	0.068071212781323	0	0	0.301597122484753	0.181970498578542	0.468959291264857	0.0106768961317165	0	0	0	0.446306192182576	0	1.11703393548164	0.00190821372381669	0	0.0137175765299313	0	0	0.027655552396589	0	0	0.770705855464366
S_131	0.293433688692983	0	0.00240598755438092	0.68844416575902	0.0333983347823645	0.0525727016375903	0.092930275779095	0	0.0186185842936839	0	0.816842904396825	0	0.824589181258402	5.42829474742265e-05	0	0	0	0	0	0	0	1.83212337961698
S_132	0.0924761591154988	0.0737032252358817	0.0230634340319325	0.198294509431603	0.00675544732119554	0.338541449348911	0.113099623185079	0	0	0	0.83485036307854	0	0.833049093297158	0.0446995725201536	0	0	0	0.0177669519109416	0.0112946587125626	0	0	3.3736620902384
S_133	0.119852970710854	0.0400313519614804	0.0195794694362495	0.264588741317085	0	0.631513415488889	0.100449999708005	0	0	0	0.712673190647393	0	0.892122568803544	0	0	0	0	8.22931561844621e-05	0.0287573900018285	0	0	1.31508667575243
S_134	0.00929031477362297	0.00729713471450147	0.0323900452938272	0.0720880788731819	0.291787135192786	0.255231612514042	0.058777523903056	0	0	0	0.565210212370677	0	0.700671214537224	0.0469159164414238	0	0	0	0	0.0785289069312201	0	0	3.97412538883022
S_135	0.488591156956674	0	0.0112351540798383	0.13243900968266	0.244201703766049	0.309710876506305	0.0554982520020888	0	0.166842063142001	0	0.443117615120102	0	0.6143647651668	0	0	0	0	0.00675748389064803	0.069584632405077	0	0	2.15430611955172
S_136	0.207215642013346	0	0.0153303187813642	0.289045627780285	0.17798144922363	0.284346005059153	0	0	0.18754714468972	0	0.701474890610136	0	0.701580263531531	0	0	0	0	0	0	0	0	2.93027632761538
S_137	0.151870637353608	0.00954027053420684	0.13104356108157	0.268337244139262	0.208339167655066	0.252648803885961	0.0544218811423784	0	0	0	0.441838214732641	0	1.01993906854807	0	0	0	0	0.0178603034272421	0.0252578390435395	0	0	1.29097519926382
S_138	0.237061709658383	0	0.0204429767662842	0.487102461777588	0	0.127155754562799	0.0582346453905309	0	0	0	0.627214567851281	0	1.21604395482666	0	0	0	0	0.00593800644131303	0	0	0	1.38325996560649
S_139	0.265223023684123	0	0.131146109291601	0.425394486512743	0	0.438495910541457	0.0608286365851458	0	0.00973110622916016	0	0.738620652485212	0	0.911429508467103	0.117555692729182	0	0	0	0.010348840811062	0.0192183477896384	0	0	1.23930682209325
S_140	0	0.0939486263397434	0.0584377791542527	1.05345235177654	0	0.105461291193359	0.28722149000216	0	0	0	0.835808451270909	0	0.903946395507001	0.0687336587441169	0	0	0	0.00264400110242646	0	0	0	2.6260605645595
S_141	0.176411066033217	0.155567907057984	0.00993348671998361	0.936406964501305	0	0.474414707494001	0	0	0	0	0.429772822348084	0	0.866614973880229	0	0	0	0	0.000125357108553171	0	0	0	1.03020928081797
S_142	0.0653045310243969	0	0.0116996769929466	0	0.271925890715792	0.300254684529974	0.115930627693365	0	0.0239671469654412	0	0.707505176404921	0	1.0162495224026	0.0301788061656417	0.00140721281879247	0	0	0.00653020374772669	0.0907016384257378	0	0	3.10275581765726
S_143	0	0.0478909607050639	0.0816227011125006	0	0.025846866974705	0	0.195466483168996	0.0281327349269286	0	0	0.737636874283807	0	0.666314878184328	0.184839896030503	0	0	0	0.0283836223271811	0.103997875968355	0	0	6.41552478961398
S_144	0.299414310253776	0.000903787001016946	0.0198260506716297	0.441960979153462	0.161434386395152	0.405865908803482	0.076644225308214	0	0	0	0.456974681874259	0	0.676826821987686	0	0	0	0	0.0128708901121877	0.0100558335386257	0	0	2.40498826456592
S_145	0.0576574338666669	0.156782274708724	0.00710235135771702	0.0175105378932758	0.325352671076209	0.501915257667705	0.0205646993889128	0	0	0	0.386429174106508	0	1.08392529191068	0	0	0	0	0.00503224638857258	0.0347539049521463	0	0	1.87932698270957
S_146	0.144990776768633	0	0.0140960627007239	0.344288764317594	0.198349982272013	0.319033210122008	0.012489459084712	0	0.0455398427837569	0	0.456523891539298	0	0.940329402813349	0	0	0	0	0.00582130300931309	0.0109322169568104	0	0	1.90054155485088
S_147	0.192981564073826	0	0.0361114995944669	0.358756720998747	0.0148729777189149	0.462467318324655	0	0	0.115091691111159	0	0.772607460148727	0	0.873499767426967	0.0227164485228669	0	0	0	0	0	0	0	1.68450581898574
S_148	0	0.0731581644241007	0.0521722900453553	0.513615538676194	0	0.296922949497985	0.024611966536492	0	0.0172631717830302	0	0.537192352335554	0	1.09402939515271	0	0	0	0	0	0.0988644996302557	0	0	2.09930428021201
S_149	0.0842606951704893	0.0222131979909601	0.026812718633362	0.425464299133321	0	0.525304194549334	0	0	0.0630339785940792	0	0.671822038510637	0	0.731654534574692	0.0208707155712817	0	0	0	0	0	0	0	1.39507036892463
S_150	0	0.00973748973915689	0.0366789327464306	0.428832826688707	0	0.0916297958103112	0.100007310708825	0.0103874784239861	0.0114197933794569	0	0.697084974272821	0	1.37881441584667	0	0	0	0	0.0417491068595891	0.136062299672222	0	0	4.69128113973398
S_151	0.121487156017232	0.0531260380691885	0.0224699159008103	0.380882681931371	0.0855061619125977	0.563632175102354	0	0	0	0	0.491677869149685	0	0.678508650981739	0	0	0	0	0	0.0622271193563574	0	0	1.67342915451806
S_152	0.112849063416918	0.00767539294727422	0	0.390496249915977	0.395937660600158	0.227775032624585	0.0178990363581034	0	0.022534590483474	0	0.378757073467363	0	0.993343714053649	0	0	0	0	0.0152585952405497	0.0363664886543811	0	0	1.73113859155368
S_153	0.183119091238034	0.132000203137706	0.0260605750036585	0.628264127785813	0.576117384759854	0.133342169416087	0	0	0.162667758002916	0	0.384150392785508	0	0.435691282580031	0	0	0	0	0.00365403267295091	0.0672876845867096	0	0	1.0972942653018
S_154	0.110751410991005	0	0.00692223130918636	0.430466263736075	0.000290211807165729	0.249082441061918	0	0	0.0855886576944532	0	0.834420976903267	0	0.951281865183147	0.148796390749242	0	0	0	0	0	0	0	2.42217505635348
S_155	0.141251201270738	0	0.0225192645867348	0.184289876748734	0.194343429023999	0.18257550026865	0.0456590285009463	0	0.139406792265462	0	0.566095469369362	0	0.854115478818184	0	0	0	0	0.01824005222202	0.0520583840714097	0	0	4.27034664141379
S_156	0.155038032920243	0.0235156561853951	0	0.433418615375747	0.0191814714949083	0.418415233520271	0	0	0.0960429558326998	0	0.772766309746414	0	0.58224856405229	0.0389193933558954	0	0	0	0	0	0	0	2.43441728505765
S_157	0.0325275998011848	0.0267379370993381	0.0154887815923975	0.251527398467681	0	0.353268259715085	0.0650301242751662	0	0.00371195924339785	0	0.495140263924209	0	1.31729394562698	0.042986149645317	0	0	0	0.00483276378753994	0.132947255592133	0	0	1.88592704989059
S_158	0	0.14174478829518	0.066360738878141	0.316075311515292	0	0.106850743781697	0.108976342507984	0	0.102520469558129	0	0.767234711040083	0	0.869872960008212	0.115040789702022	0	0	0	0	0.0328639693229801	0	0	2.95063818494912
S_159	0.152707318479465	0	0.0534923271153721	0.192123392146703	0.379214253850579	0.0736892270732225	0.179769485278761	0	0.128417689377334	0	1.03343231323505	0	0.543738372349898	0.0177433855092059	0	0	0	0.0132301446713254	0	0	0	3.53205329841916
