# Supplementary material for: Whole blood transcriptome signature predicts severe forms of COVID-19: Results from the COVIDeF cohort study
Source: Funct Integr Genomics. 2024 May 21;24(3):107. doi: 10.1007/s10142-024-01359-2 (PMC11108918; doi:10.1007/s10142-024-01359-2)
Supplement: Supplementary file 12 — Supplementary file12 (XLSX 11 KB) - Supplementary Table S4: Blood cell composition at inclusion: comparison between the different groups of pneumonia. [file 10142_2024_1359_MOESM12_ESM.xlsx]

## Sheet: Sheet1
Blood cell subtype	N	Cohorte_totale (N=159)	Ctrl (N=44)	Mild (n=53)	Intermediate (n=51)	Severe (N=11)	p-value	adjusted p-value
B.cells.naive	159						0.461	0.509526
		0.12 (0-0.63)	0.13 (0-0.36)	0.12 (0.01-0.63)	0.1 (0-0.45)	0.1 (0-0.27)
B.cells.memory	159						0.132	0.198
		0 (0-0.31)	0 (0-0.27)	0.02 (0-0.31)	0 (0-0.16)	0.03 (0-0.1)
Plasma.cells	159						0.00233	0.008155
		0.02 (0-0.13)	0.02 (0-0.13)	0.02 (0-0.13)	0.02 (0-0.13)	0.04 (0-0.07)
T.cells.CD8	159						5.68e-06	5.964e-05
		0.27 (0-1.05)	0.14 (0-0.68)	0.34 (0-0.94)	0.25 (0-1.05)	0.3 (0.11-1.04)
T.cells.CD4.naive	159						0.152	0.2128
		0.09 (0-0.58)	0.1 (0-0.51)	0.08 (0-0.58)	0.06 (0-0.36)	0.04 (0-0.38)
T.cells.CD4.memory.resting	159						0.0333	0.0635727
		0.27 (0-0.75)	0.2 (0-0.66)	0.31 (0-0.75)	0.3 (0-0.7)	0.17 (0-0.58)
T.cells.CD4.memory.activated	159						1.46e-05	9.5025e-05
		0.04 (0-0.29)	0.04 (0-0.25)	0.03 (0-0.16)	0.05 (0-0.29)	0.1 (0.07-0.19)
T.cells.follicular.helper	159						0.00476	0.01428
		0 (0-0.09)	0 (0-0.02)	0 (0-0)	0 (0-0.03)	0 (0-0.09)
T.cells.regulatory.Tregs	159						0.0327	0.0635727
		0.02 (0-0.25)	0.01 (0-0.25)	0.05 (0-0.19)	0.02 (0-0.15)	0 (0-0.13)
T.cells.gamma.delta	159						0.296	0.3885
		0 (0-0.06)	0 (0-0.06)	0 (0-0.02)	0 (0-0.02)	0 (0-0)
NK.cells.resting	159						1.81e-05	9.5025e-05
		0.57 (0-1.19)	0.49 (0-1.19)	0.6 (0.38-1.13)	0.59 (0.2-1.01)	0.77 (0.6-1.12)
NK.cells.activated	159						0.455	0.509526
		0 (0-0.38)	0 (0-0.38)	0 (0-0)	0 (0-0)	0 (0-0)
Monocytes	159						0.0191	0.0445667
		0.85 (0.18-2.03)	0.87 (0.41-2.03)	0.76 (0.18-1.37)	0.9 (0.34-1.24)	0.66 (0.45-1.38)
Macrophages.M0	159						0.0142	0.037275
		0.04 (0-0.35)	0.06 (0-0.31)	0 (0-0.27)	0.04 (0-0.35)	0.11 (0-0.26)
Macrophages.M1	159						0.827	0.86835
		0 (0-0.18)	0 (0-0.18)	0 (0-0.01)	0 (0-0.01)	0 (0-0.02)
Macrophages.M2	159						0.324	0.400235
		0 (0-0.03)	0 (0-0.03)	0 (0-0.03)	0 (0-0.01)	0 (0-0)
Dendritic.cells.activated	159						0.0512	0.0896
		0.01 (0-0.4)	0 (0-0.4)	0 (0-0.05)	0.01 (0-0.08)	0.02 (0-0.05)
Mast.cells.resting	159						0.974	0.974
		0.03 (0-0.17)	0.03 (0-0.1)	0.03 (0-0.13)	0.03 (0-0.17)	0.03 (0-0.14)
Mast.cells.activated	159						0.06	0.0969231
		0 (0-1.85)	0 (0-1.85)	0 (0-0)	0 (0-0)	0 (0-0)
Neutrophils	159						7.93e-05	0.00033306
		2.48 (0.47-6.51)	3.12 (0.64-6.51)	2.17 (0.63-4.14)	2.61 (0.47-6.42)	2.53 (1.71-5.68)
Lymphocytes (all)	159						2.48e-07	5.208e-06
		1.57 (0.49-2.43)	1.3 (0.61-2.37)	1.76 (0.86-2.23)	1.51 (0.49-2.43)	2.13 (1.33-2.35)
