# Supplementary material for: Whole blood transcriptome signature predicts severe forms of COVID-19: Results from the COVIDeF cohort study
Source: Funct Integr Genomics. 2024 May 21;24(3):107. doi: 10.1007/s10142-024-01359-2 (PMC11108918; doi:10.1007/s10142-024-01359-2)
Supplement: Supplementary file 13 — Supplementary file13 (XLSX 16 KB) - Supplementary Table S5: Differentially expressed genes in COVID-19 pneumonia versus controls (Limma analysis). [file 10142_2024_1359_MOESM13_ESM.xlsx]

## Sheet: Supplementary Table S5
Gene	logFC	Average_Expression	P.Value	adj.P.Val
RPL22P1	-7.99640732700955	-2.94188268632902	4.89543230324652e-40	7.83318122842476e-36
TMSB4XP4	-1.68467892260864	5.03804518074392	5.15050843016497e-25	4.12066426955348e-21
MIR3648-1	2.98782980103885	1.68466010540685	1.74571614298509e-21	9.31106800130149e-18
MIR663AHG	1.97092326118279	3.53752993435178	8.49699285248116e-20	3.39900956581378e-16
RPS28P7	-4.06834772354375	1.76833016801024	2.39719179665828e-16	6.39291098972152e-13
RPL36A-HNRNPH2	-5.91759658008404	-3.77467776583939	9.80017934527819e-16	2.02366341085573e-12
MIR663A	2.52399395924769	-1.24007291298572	1.0117684698985e-15	2.02366341085573e-12
RPPH1	2.880180318953	-0.18486115418795	1.06340673247918e-10	7.39807440278235e-08
RMRP	1.60021214585534	0.0572112028700298	1.61068023555455e-09	8.31370788680917e-07
RNA5-8SN2	1.56971436692428	3.66197158455564	2.3484588304087e-09	1.13871787107181e-06
LINC02246	-2.41532349093174	-2.85581627849572	1.27726222689994e-08	4.98474948600631e-06
PPP1R17	-2.3075604756616	-2.29397905307242	2.09441538629442e-08	7.1303703395951e-06
USP18	2.43505943450047	3.12130709986256	3.79390875327735e-07	6.26025052308792e-05
LY6E	1.79787799287366	8.44645148387461	3.85803653561433e-07	6.28651212563227e-05
NRIR	1.99141823780026	2.20946305282119	3.88953628171736e-07	6.28651212563227e-05
LINC00922	1.7186084537812	-2.13777468093305	7.16871021378113e-07	9.66150995583449e-05
IFIT1	1.96838244690709	6.65965607993407	8.79564565579603e-07	0.000109261912365172
HES4	1.52128521525991	2.49675710058368	9.23265028290532e-07	0.000113639720905206
LY6E-DT	1.86499964304216	-0.926840632071928	1.22079697159852e-06	0.000142583739726627
EPSTI1	1.61285506241628	6.4838296274866	1.29355323069672e-06	0.00014991460217896
IFI44L	2.35452655158873	6.08654753003866	1.42433856232485e-06	0.000159347992952747
IFI44	1.90474109350609	5.60642412911401	1.4485457278175e-06	0.000159849518557295
FBXO39	2.56834394325773	-1.88495675352355	1.53000762653947e-06	0.000165416567785528
LINC00487	2.30758838271106	-1.2866080258979	1.82681150030175e-06	0.000189810459846287
SPATS2L	1.64431616025882	3.91984312139387	2.02808693485542e-06	0.000204096975123407
RSAD2	2.27754735778885	6.34925403199833	2.12162255238758e-06	0.000207000502809474
HERC5	1.53635896497218	6.0070969833649	2.30199133145383e-06	0.000219250971991624
CMPK2	1.78379941401749	5.32577412891996	2.37240023298343e-06	0.000221992842853613
OAS2	1.58965656878217	5.19005699373616	2.52267769260678e-06	0.000229348669087506
PDZK1IP1	-1.55032241656621	5.36096179077726	2.86313560706805e-06	0.000245609355707418
IFI27	3.10595658866893	5.22648141341059	3.49334354636007e-06	0.000283741066422881
SIGLEC1	2.43524892074972	4.82635789448834	3.7273639477109e-06	0.000295230867781576
LINC02574	2.18589542204821	-4.29965293903847	3.99176741869923e-06	0.000308064290409112
OAS3	1.75620818195732	7.44686589843641	4.30859920543563e-06	0.000328294742315121
CTTNBP2	-1.5212890400502	-3.76468858062934	4.77896022435291e-06	0.000353481274564855
EXOC3L1	1.5088110117335	2.02850661627052	7.50617420444114e-06	0.000487616324076883
OTOF	3.58274426059233	1.69027140331459	7.52710655877696e-06	0.000487616324076883
LYPD2	-2.10815524586261	-1.26620780249063	8.34673120327892e-06	0.000525503416792466
PBK	1.56257886893595	-1.53582465895898	9.05657982399223e-06	0.000559884907829989
LAMP3	1.51923527361788	1.51146091330799	3.93885454527892e-05	0.0014899671768087
BPTFP1	-2.23385940949974	-5.02242966101182	5.0635829053038e-05	0.001761356305821
FAP	1.73676024305915	-2.69033006659901	5.47907497319322e-05	0.00184959237649926
CCDC194	1.71277667361098	-0.297460380825716	7.40517993224704e-05	0.00221898741444896
SERPING1	1.5808039793691	5.74279577200949	0.000115015216336609	0.00300625917522077
GBP1P1	1.89836826124404	0.640348617243614	0.000128252890263251	0.00318660636196005
USP41	1.62699569701845	-4.33648276099648	0.000146025089958417	0.0034666876326775
UCHL1	1.72890137977235	-2.25991902086798	0.000146963431899368	0.00346682140265097
ISG15	1.53217210177382	6.7533880585914	0.000157505939562849	0.00360036076992164
IGHG1	1.85846048319837	7.60663087265431	0.000164415950198667	0.00367946799878163
HESX1	1.69698637047605	-1.85561311280474	0.00021396533809704	0.00439494143118195
RNU2-1	1.56254490515653	-1.82684012142882	0.000264727101500636	0.00506686405635368
FMC1-LUC7L2	-1.56754743679087	0.995270466933268	0.0003821060462144	0.00647295318360818
IGHG3	1.5743762647762	5.77023223065999	0.000420343376392561	0.0068913057025178
SHISA4	-1.88266035612933	-0.840924524641798	0.000524858807360557	0.00801502944931311
KCTD14	2.17164469960238	-1.76799815745112	0.000533621808219811	0.00810102709044136
HSPB9	1.51582921934181	-4.82735406477562	0.000569544927896033	0.0084695988766398
DEFA1	2.11576942373703	5.9439435744889	0.000637621932570191	0.00901649623893096
IGHGP	1.93876657157802	0.405780389790643	0.00140707577224455	0.0155273237459897
COL26A1	-1.62247586380378	-3.44498825797401	0.00164200753639897	0.0172800222477399
IGHV2-70	1.86491560977109	-0.179388727114461	0.00241979963837488	0.0223810485627956
IGLV3-25	1.7351238461314	3.6989009279528	0.0028075365705098	0.0250130248690019
IGHV1-24	1.76660571214916	0.882669325899858	0.00281221832891646	0.0250407932559779
MLC1	1.5807473453803	-3.376469330551	0.00286996763028385	0.0253995310023075
KCNC3	-1.5872541736197	-0.492544973971425	0.00358738678640749	0.0293465112317516
HLA-DQA2	-1.68490667219882	2.53314542452278	0.00402322897175664	0.0320117786062048
RNU2-2P	1.62825915718348	-4.74215818057103	0.0042790469473553	0.0333344840334139
SDC1	1.58549305951704	-0.408468746025792	0.00611881233593653	0.0428049279021124
EIF3CL	-1.69525079685636	-0.138569974038066	0.00752422893302724	0.0487436919980312
