# Supplementary material for: Whole blood transcriptome signature predicts severe forms of COVID-19: Results from the COVIDeF cohort study
Source: Funct Integr Genomics. 2024 May 21;24(3):107. doi: 10.1007/s10142-024-01359-2 (PMC11108918; doi:10.1007/s10142-024-01359-2)
Supplement: Supplementary file 14 — Supplementary file14 (XLSX 14 KB) - Supplementary Table S6: Gene ontology enrichment of the over-expressed genes in the COVID-19 samples. [file 10142_2024_1359_MOESM14_ESM.xlsx]

## Sheet: Supplementary Table S6
ID	Description	GeneRatio	BgRatio	pvalue	p.adjust	qvalue	geneID	Count
GO:0009615	response to virus	10/35	323/17913	3.8938632661705e-10	5.88802855492423e-08	4.61622376010377e-08	IFIT1/IFI44L/IFI44/RSAD2/HERC5/OAS2/IFI27/OAS3/ISG15/DEFA1	10
GO:0060337	type I interferon signaling pathway	7/35	91/17913	4.13598287588209e-10	5.88802855492423e-08	4.61622376010377e-08	USP18/IFIT1/RSAD2/OAS2/IFI27/OAS3/ISG15	7
GO:0071357	cellular response to type I interferon	7/35	91/17913	4.13598287588209e-10	5.88802855492423e-08	4.61622376010377e-08	USP18/IFIT1/RSAD2/OAS2/IFI27/OAS3/ISG15	7
GO:0051607	defense response to virus	9/35	231/17913	4.45219550466861e-10	5.88802855492423e-08	4.61622376010377e-08	IFIT1/IFI44L/RSAD2/HERC5/OAS2/IFI27/OAS3/ISG15/DEFA1	9
GO:0034340	response to type I interferon	7/35	95/17913	5.61561738357401e-10	5.94132319182131e-08	4.65800684026981e-08	USP18/IFIT1/RSAD2/OAS2/IFI27/OAS3/ISG15	7
GO:0098542	defense response to other organism	9/35	481/17913	2.55487848305983e-07	2.25255119589775e-05	1.7660037233782e-05	IFIT1/IFI44L/RSAD2/HERC5/OAS2/IFI27/OAS3/ISG15/DEFA1	9
GO:1903900	regulation of viral life cycle	6/35	147/17913	3.67758652961548e-07	2.77920467738084e-05	2.17890089123082e-05	IFIT1/RSAD2/IFI27/OAS3/LAMP3/ISG15	6
GO:0006958	complement activation, classical pathway	5/35	91/17913	8.71514254432555e-07	5.76288800743527e-05	4.51811337166351e-05	SERPING1/IGHG1/IGHG3/IGHV2-70/IGLV3-25	5
GO:0045069	regulation of viral genome replication	5/35	95/17913	1.07977663468216e-06	6.34668710829849e-05	4.9758127960792e-05	IFIT1/RSAD2/IFI27/OAS3/ISG15	5
GO:0002697	regulation of immune effector process	8/35	441/17913	1.66267702886333e-06	8.1388182691732e-05	6.38084647906525e-05	IFIT1/RSAD2/HERC5/SERPING1/IGHG1/IGHG3/IGHV2-70/IGLV3-25	8
GO:0002455	humoral immune response mediated by circulating immunoglobulin	5/35	104/17913	1.69238187071654e-06	8.1388182691732e-05	6.38084647906525e-05	SERPING1/IGHG1/IGHG3/IGHV2-70/IGLV3-25	5
GO:0050792	regulation of viral process	6/35	204/17913	2.4980288043466e-06	0.000110121436458279	8.6335381483558e-05	IFIT1/RSAD2/IFI27/OAS3/LAMP3/ISG15	6
GO:0030449	regulation of complement activation	5/35	116/17913	2.90253545933684e-06	0.000114410485830898	8.96980030193486e-05	SERPING1/IGHG1/IGHG3/IGHV2-70/IGLV3-25	5
GO:2000257	regulation of protein activation cascade	5/35	117/17913	3.02787675166837e-06	0.000114410485830898	8.96980030193486e-05	SERPING1/IGHG1/IGHG3/IGHV2-70/IGLV3-25	5
GO:0019079	viral genome replication	5/35	120/17913	3.42961770067161e-06	0.000120951184243686	9.48259209869906e-05	IFIT1/RSAD2/IFI27/OAS3/ISG15	5
GO:0006956	complement activation	5/35	128/17913	4.70814603856333e-06	0.000154130685488697	0.000120838702780911	SERPING1/IGHG1/IGHG3/IGHV2-70/IGLV3-25	5
GO:0045071	negative regulation of viral genome replication	4/35	59/17913	5.1490270746985e-06	0.000154130685488697	0.000120838702780911	IFIT1/RSAD2/OAS3/ISG15	4
GO:0043903	regulation of symbiosis, encompassing mutualism through parasitism	6/35	232/17913	5.24452237957761e-06	0.000154130685488697	0.000120838702780911	IFIT1/RSAD2/IFI27/OAS3/LAMP3/ISG15	6
GO:0002920	regulation of humoral immune response	5/35	135/17913	6.10968461884338e-06	0.000170106482282534	0.000133363752898853	SERPING1/IGHG1/IGHG3/IGHV2-70/IGLV3-25	5
GO:0072376	protein activation cascade	5/35	151/17913	1.05438815414785e-05	0.000278885666772105	0.000218646806702238	SERPING1/IGHG1/IGHG3/IGHV2-70/IGLV3-25	5
GO:0043900	regulation of multi-organism process	7/35	408/17913	1.17058344859254e-05	0.00029487554490736	0.000231182896614267	IFIT1/RSAD2/HERC5/IFI27/OAS3/LAMP3/ISG15	7
GO:0002673	regulation of acute inflammatory response	5/35	160/17913	1.39604561893645e-05	0.000324965190585254	0.000254773226724883	SERPING1/IGHG1/IGHG3/IGHV2-70/IGLV3-25	5
GO:0006959	humoral immune response	6/35	276/17913	1.41289213297937e-05	0.000324965190585254	0.000254773226724883	SERPING1/IGHG1/IGHG3/DEFA1/IGHV2-70/IGLV3-25	6
GO:0016064	immunoglobulin mediated immune response	5/35	171/17913	1.92476560131866e-05	0.000388958444555366	0.000304944039707122	SERPING1/IGHG1/IGHG3/IGHV2-70/IGLV3-25	5
GO:0002449	lymphocyte mediated immunity	6/35	293/17913	1.98125084248458e-05	0.000388958444555366	0.000304944039707122	RSAD2/SERPING1/IGHG1/IGHG3/IGHV2-70/IGLV3-25	6
GO:0019724	B cell mediated immunity	5/35	173/17913	2.03569126608695e-05	0.000388958444555366	0.000304944039707122	SERPING1/IGHG1/IGHG3/IGHV2-70/IGLV3-25	5
GO:0070613	regulation of protein processing	5/35	173/17913	2.03569126608695e-05	0.000388958444555366	0.000304944039707122	SERPING1/IGHG1/IGHG3/IGHV2-70/IGLV3-25	5
GO:0002460	adaptive immune response based on somatic recombination of immune receptors built from immunoglobulin superfamily domains	6/35	295/17913	2.05875925284504e-05	0.000388958444555366	0.000304944039707122	RSAD2/SERPING1/IGHG1/IGHG3/IGHV2-70/IGLV3-25	6
GO:1903317	regulation of protein maturation	5/35	175/17913	2.1515371028576e-05	0.000389647987547435	0.000305484642510575	SERPING1/IGHG1/IGHG3/IGHV2-70/IGLV3-25	5
GO:1903901	negative regulation of viral life cycle	4/35	85/17913	2.20972393694198e-05	0.000389647987547435	0.000305484642510575	IFIT1/RSAD2/OAS3/ISG15	4
GO:0050727	regulation of inflammatory response	7/35	479/17913	3.28677677204354e-05	0.000560872552390655	0.00043972497391686	USP18/PBK/SERPING1/IGHG1/IGHG3/IGHV2-70/IGLV3-25	7
GO:0019058	viral life cycle	6/35	324/17913	3.48619821628112e-05	0.000576312142628973	0.000451829637241698	IFIT1/RSAD2/IFI27/OAS3/LAMP3/ISG15	6
GO:0048525	negative regulation of viral process	4/35	99/17913	4.02935758688506e-05	0.000645918231352181	0.000506400921605331	IFIT1/RSAD2/OAS3/ISG15	4
GO:0002526	acute inflammatory response	5/35	220/17913	6.41937690655262e-05	0.000998779524578335	0.000783044737207967	SERPING1/IGHG1/IGHG3/IGHV2-70/IGLV3-25	5
GO:0002433	immune response-regulating cell surface receptor signaling pathway involved in phagocytosis	4/35	139/17913	0.00015081603961889	0.00221615791551091	0.00173747133362113	IGHG1/IGHG3/IGHV2-70/IGLV3-25	4
GO:0038096	Fc-gamma receptor signaling pathway involved in phagocytosis	4/35	139/17913	0.00015081603961889	0.00221615791551091	0.00173747133362113	IGHG1/IGHG3/IGHV2-70/IGLV3-25	4
GO:0038094	Fc-gamma receptor signaling pathway	4/35	141/17913	0.000159343261972921	0.00227817798874798	0.00178609516976759	IGHG1/IGHG3/IGHV2-70/IGLV3-25	4
GO:0002431	Fc receptor mediated stimulatory signaling pathway	4/35	142/17913	0.000163735263971513	0.0022793672273929	0.00178702753475834	IGHG1/IGHG3/IGHV2-70/IGLV3-25	4
GO:0016485	protein processing	5/35	295/17913	0.000253512928350018	0.00343867536146563	0.00269592695735242	SERPING1/IGHG1/IGHG3/IGHV2-70/IGLV3-25	5
GO:0043901	negative regulation of multi-organism process	4/35	182/17913	0.000422032154906375	0.00558137524863681	0.00437580707981873	IFIT1/RSAD2/OAS3/ISG15	4
GO:0051604	protein maturation	5/35	353/17913	0.000576711690766144	0.00744098742476318	0.00583374598618385	SERPING1/IGHG1/IGHG3/IGHV2-70/IGLV3-25	5
