# Supplementary material for: Whole blood transcriptome signature predicts severe forms of COVID-19: Results from the COVIDeF cohort study
Source: Funct Integr Genomics. 2024 May 21;24(3):107. doi: 10.1007/s10142-024-01359-2 (PMC11108918; doi:10.1007/s10142-024-01359-2)
Supplement: Supplementary file 15 — Supplementary file15 (XLSX 36 KB) - Supplementary Table S7: Differentially expressed genes in patients with severe COVID-19 pneumonia outcome versus patients with mild COVID-19 pneumonia outcome (Limma analysis). [file 10142_2024_1359_MOESM15_ESM.xlsx]

## Sheet: Supplementary Table S7
Gene	logFC	AveExpr	P.Value	adj.P.Val
CNGA4	2.09073843600757	-0.465505699261526	3.5445776630483e-12	3.72287764353429e-08
LARP1P1	3.8203099529266	-3.84638208370983	5.7496405431405e-12	3.72287764353429e-08
FBXO39	4.40840195006534	-1.39314203373351	6.97995933416841e-12	3.72287764353429e-08
FAP	3.82109735215109	-2.44376003028022	1.37945736417262e-11	5.51817432103151e-08
KCTD14	5.21790893673659	-1.3643023984764	2.94969752653347e-11	9.43962202441241e-08
LINC02574	4.09686582689872	-3.89536559587102	3.92065091456084e-11	1.04557225473147e-07
CASS4	-2.18546996308581	4.88290018634029	5.21365974367003e-11	1.19176813654949e-07
HSPB9	3.92779763476125	-4.57403517448503	9.00895602966197e-11	1.60169228256246e-07
H2BC8	2.12754124967603	2.52873688240271	2.47658074004502e-10	3.60252440195094e-07
PPARG	2.18503186418536	-0.254620826509767	3.66316593491072e-10	4.88452651037554e-07
CCDC194	3.6460662036941	-0.02983579838824	4.01167712601425e-10	4.93775736102724e-07
HESX1	3.81552767368953	-1.4935173448962	6.86854042539699e-10	6.86896970917357e-07
CYP19A1	3.59443672982105	-2.73434697132152	7.30375331532637e-10	6.87455039991396e-07
CA12	3.18883483316562	-0.975067627285531	7.84637268062095e-10	6.97498940347865e-07
UBQLNL	2.38844697557564	0.553538892087713	2.39995107842225e-09	1.74552805481065e-06
DPRXP2	1.90033129385622	-0.491220520609544	2.76781342390099e-09	1.92555576503651e-06
H2BC6	2.25698346589002	1.32864493530295	4.76992508850625e-09	2.82679893856254e-06
OLFM5P	2.59193459104499	-1.74607534184275	5.26126591317377e-09	3.00662556702476e-06
CD70	1.58703685914481	0.412913993758652	6.52874928137185e-09	3.60229369831831e-06
PID1	-2.72265325750676	2.71251116606629	6.91991000414406e-09	3.69084933254364e-06
NRIR	3.28580390705373	2.60155864673883	9.68694227751484e-09	4.99607312335498e-06
H3C8	2.22883069566069	-2.15943954688127	1.19421625988715e-08	5.39700788897685e-06
RTN1	-2.52094699352912	3.43260573856162	1.21425088433952e-08	5.39700788897685e-06
H4C5	1.99858894733469	0.225423508968886	1.85415171858716e-08	7.26326707989711e-06
CCNA1	3.31581723547127	0.244636641479777	2.01673892349837e-08	7.68329512259462e-06
LY6E-DT	2.80827941162255	-0.447637667050216	2.2476036952242e-08	8.36369923890288e-06
KIAA1958	1.75726321383225	3.42706530939448	2.54229132060332e-08	8.84330509151601e-06
RNASE1	3.09406829820945	1.37103299097264	3.68060159409558e-08	1.10913634313617e-05
ZBTB46	-1.68478872771038	0.750304434917558	3.90038033997944e-08	1.13472701490929e-05
EMP1	1.76916069453042	1.73552961639535	4.37889052693708e-08	1.18756995460204e-05
H2BC5	2.08586532668948	4.10575632411256	4.80787901307643e-08	1.24082051755219e-05
LINC01016	1.67587452234392	-1.6852549486661	5.6656950761947e-08	1.32640227199252e-05
GDF15	2.60398191306101	-1.93229670957705	5.87989580213125e-08	1.34406018185575e-05
CACNA2D3	-3.52811865984133	0.606888365517494	6.82263517662864e-08	1.49546555426349e-05
SLC26A8	1.53168347955539	4.3173598135661	7.56537781379431e-08	1.63585959998004e-05
CLEC5A	1.71692104298076	3.45381686374432	8.97037016702171e-08	1.88861701371729e-05
DEPP1	2.31706753471301	-0.520449689781192	9.86728733966126e-08	1.99856284458126e-05
USP18	3.91343286285108	3.68719413381165	1.41708637201375e-07	2.69938083792762e-05
TIMM10	2.4155155601799	4.13309464471291	1.44809642853792e-07	2.72599893565121e-05
USP41	3.39111596408633	-3.96694584661237	1.55571365765387e-07	2.89453188792088e-05
ARPIN	-1.94634256944205	3.04555495371189	1.97670194597196e-07	3.47573712499971e-05
MDK	1.87277984452811	1.46805706377099	2.06947213191577e-07	3.52272591306215e-05
CARD17	2.42010183210564	1.35028425943695	2.19754279557341e-07	3.70135602862844e-05
ZDHHC1	-2.00483371411837	0.734928487889054	2.42157617272652e-07	3.92784604041475e-05
VSIG10L	1.53959110926413	0.806211503984995	2.50725734383677e-07	4.00716153552009e-05
ERICH3	3.34078215886778	-2.0232589023125	2.52936263413243e-07	4.00716153552009e-05
HERC6	2.52942048891917	2.38215502370919	2.67109670490468e-07	4.19021748776273e-05
H2BC7	2.19699232493376	0.978567083683656	2.91620317448861e-07	4.39883815879462e-05
ZNF684	1.70770267771162	1.99408370275016	2.96903019279932e-07	4.39883815879462e-05
LY6G6C	2.11522800119662	-1.8738058363248	3.38078280293425e-07	4.74525487980272e-05
CD1C	-1.98391973580082	2.27231157048553	4.69233413600533e-07	6.05500310566301e-05
GALM	1.91204821180873	4.93980290844778	4.84056871518532e-07	6.1471380961651e-05
LAG3	1.64524882400927	3.16372846560746	5.34247398174787e-07	6.50173957513064e-05
SMPD5	2.0670849411624	0.433510067977083	5.3635999244875e-07	6.50173957513064e-05
CCDC170	-1.61628741133554	1.80545203379412	5.56676377075429e-07	6.64729754446563e-05
FOSL1	1.86956570189729	-0.981549858544727	5.75561212509374e-07	6.77173158923713e-05
PARP10	1.55839909379517	8.29504146218433	6.50779782493993e-07	7.38519666644424e-05
HPN	1.79036827871001	-0.920334823541127	6.6586971226223e-07	7.41528381549949e-05
LINC00922	2.47106390733944	-1.88154242978667	7.29415130994495e-07	7.88606183178576e-05
IRF7	2.26520842971636	8.08207135918352	7.67090945081622e-07	8.18281480816735e-05
CHAC1	2.41703675483071	-1.83414178486087	7.7923022930073e-07	8.25367476187819e-05
SPATS2L	2.89107961415111	4.25239254067246	7.99965639875875e-07	8.25822593784121e-05
PPIAP29	1.51612323289644	-0.285754104643805	8.63079278414925e-07	8.74058957842862e-05
CXCL11	3.1103601124198	-3.07885521310239	1.01120005670823e-06	9.89929319102758e-05
PLSCR4	2.05406919181754	-1.91921776830823	1.01806849739426e-06	9.89929319102758e-05
EXOC3L1	2.3906063262581	2.29293708279212	1.04145717447366e-06	9.98689271424027e-05
MRAS	-1.57846666104417	1.78148184649131	1.14308941492116e-06	0.000104517564160877
TIGD3	-2.25691020202249	3.47786130316686	1.18311646755216e-06	0.000106955065521481
PRAL	1.82830108411843	-0.064012507457391	1.26535034402869e-06	0.000112910353383669
DHX58	2.10775412095369	5.7212819028482	1.27016209043563e-06	0.000112910353383669
LINC02302	1.99684645592951	-2.81327653875132	1.37650302225853e-06	0.000121018817907466
MOV10	1.87915162925401	6.38360069800823	1.5109949016994e-06	0.0001292910664283
NEURL1	-1.97783322781667	2.78392413444082	1.54671508711522e-06	0.000130947027031379
ZNF703	-1.88143942833518	3.06463389009508	1.5571805609737e-06	0.000131139190295474
METTL7B	2.98738222720636	0.239914069497642	2.08513454978986e-06	0.000159637502063098
OAS2	2.91654420620248	5.55241045225936	2.3468904622412e-06	0.000172259606817988
PARP12	1.74035809366308	6.94577843137261	2.37150680173462e-06	0.000173271599701167
RTP4	2.35299740956973	4.47318602166805	2.41533205576228e-06	0.000174172223694989
AGRN	2.17967552644798	3.93609308420892	2.62843099730027e-06	0.000184462826262288
IFIH1	1.93228436902339	6.28705729269796	2.70187319488633e-06	0.000185547952752688
LYNX1	-2.06195521708851	1.15909584038566	2.76833429240692e-06	0.000187913405222271
EIF2AK2	1.74514667826296	7.14177718716303	2.99440332797975e-06	0.000197174681691375
EPHB2	1.93314208259052	2.52929772797173	3.05524723079058e-06	0.000200356602212623
ANKRD45	2.15428707033701	-2.45615029985034	3.09137406649659e-06	0.000201898271175559
TRIM6	1.99226321574747	1.44770233166365	3.20912167952022e-06	0.000207053048362916
OAS1	2.53846519294821	7.82936872754161	3.31403881259998e-06	0.0002096210440266
UTF1	-2.27777782050607	-0.782851999250314	3.43865751354346e-06	0.000215863252291748
XAF1	2.43408404088058	7.85124800667369	3.49406801722159e-06	0.000215863252291748
H4C8	1.54475818718752	3.80173146928938	3.72294648949549e-06	0.000221856068247825
ZBP1	1.75264856617528	6.89685300585132	3.72972203978907e-06	0.000221856068247825
ANKRD2	1.86358793311501	-2.43863667004739	3.74567318379624e-06	0.00022197969116268
SPATC1	1.67803132298436	0.338188865874123	3.89963219362974e-06	0.00022712034045401
IFI35	1.79820335122564	5.63083818610437	3.90338688987268e-06	0.00022712034045401
IFI27	5.4618754318355	5.94896295259393	4.01962075973582e-06	0.000233036057161351
CCL8	3.39387121248295	-3.54680508581582	4.49738735918113e-06	0.000250741098028771
LINC01093	2.32046618949152	0.264420369644337	4.72901954042696e-06	0.000258206002836408
RPS10-NUDT3	2.62604517977709	-0.597582107950269	5.34000041676965e-06	0.000281997843791192
FBXO6	1.58365518731948	5.31269432135447	5.58942453951404e-06	0.000288796266518547
ISG15	3.63080205956734	7.0959025220562	5.59507797142364e-06	0.000288796266518547
IFI44	3.28407804508285	6.06345874963789	5.96093661209007e-06	0.000300886267287234
SIGLEC1	4.34661251897334	5.41074507267789	6.13504075423148e-06	0.000306462034600374
CCN3	-2.16270484990843	2.93980396189059	6.18725536057926e-06	0.000306508585215569
CMPK2	3.11269516612214	5.71954603688766	6.28936641614477e-06	0.000310605407483742
LINC01267	1.87729652554928	-2.57013107242196	6.75204875121394e-06	0.00032739252141871
C3AR1	1.60034162931648	6.05592458590329	6.82024576483304e-06	0.00032870708579245
OTOF	4.58090104451309	2.57977056478635	6.93680224034089e-06	0.000332322672597888
CCL2	3.51524887646144	-2.35252737259836	6.98267561891208e-06	0.000333473192644865
NSG2	2.06287778863417	-1.73858889262266	7.05684252408177e-06	0.000334072595348616
LY6E	3.05875074347978	8.92228990277788	7.12492591123922e-06	0.000334941165234051
IFIT5	1.71161237287344	5.93851174697883	7.13798745983446e-06	0.000334941165234051
IFI6	2.65901356911357	8.18217578511019	7.48694876013617e-06	0.00034724251336504
HERC5	2.69247643998542	6.34754473799001	7.84804703869813e-06	0.00035981834001779
RBP4	2.29015602415871	-3.31651974492783	8.44833539422058e-06	0.000373935416544961
OAS3	3.2243376505205	7.87844115662996	8.45976006432572e-06	0.000373935416544961
DDX60	2.24616237851761	6.03758971130266	8.68793772482939e-06	0.000381911240480756
MROCKI	2.27928453526955	-2.52202121311982	8.93119421010502e-06	0.000387284657333036
NAALADL2	2.42218769311863	-2.59528904562181	9.11605392329391e-06	0.000392112846308134
TPPP3	-2.30074851963955	2.268375092876	9.14107149723762e-06	0.000392134812405628
SAMD9L	1.65780008559527	7.70523101122329	9.91850761013053e-06	0.000415322692206084
IFI44L	4.00482974368222	6.66857250024288	1.01205653498627e-05	0.000420621210813383
PCSK9	2.87963666434317	-3.61442278427999	1.0192340098845e-05	0.000422506823631136
LINC02158	-1.67038455206299	0.823184263491183	1.05205306376483e-05	0.000428193571189558
RSAD2	3.99098078901228	6.87582529433992	1.0671881922596e-05	0.00043121409758449
SEPTIN4	2.50643718421187	2.66107629014931	1.10150104448103e-05	0.000440650577462964
C19orf84	1.71764302925391	-1.89596639289556	1.10945613036429e-05	0.000440650577462964
OASL	2.48327529286311	6.82257385355751	1.24680748598737e-05	0.000484227344254463
MX1	2.79798449241346	8.19789831551647	1.26929275088672e-05	0.000489396465227431
DDX58	1.50880553484208	6.68269774570626	1.3026849603379e-05	0.000498666556228869
IFIT1	3.27282136365487	7.12724458521873	1.32528679414483e-05	0.000504902714121699
MT2A	2.29703057166869	5.65893056443934	1.49386192367239e-05	0.000545737092253011
ADGRE4P	-2.6040632643489	2.20387139971922	1.52367520634216e-05	0.000549352040727904
APOBEC3B-AS1	2.47455182106787	-3.90556353162096	1.58968673138823e-05	0.000565257275309846
ALMS1P1	2.02634884053856	-0.190491225147014	1.72780341248142e-05	0.000598410874526304
EPSTI1	2.45823950805988	6.86744719582215	1.75269426232482e-05	0.000601818300612017
ADGRD1	-1.70832957630449	0.954181536056094	1.97747039718011e-05	0.000653856209382829
FAM20A	1.97598122147822	2.6778974904013	2.07182177333415e-05	0.000677939063294881
NMRAL2P	2.23315909039676	-0.957276233239858	2.09576727553516e-05	0.000683351034428615
SLC51A	1.68891798496388	-0.725664475474743	2.2227316976146e-05	0.000715612271499623
PTGDR2	-2.27067598232273	2.96510464131005	2.24243401808219e-05	0.000717623734466661
LINC00487	2.69864971356357	-0.771505440488506	2.44351631220044e-05	0.000760675185049014
PPM1K-DT	2.17283761388735	-2.73792496249889	2.45956992196182e-05	0.00076270500622696
TMEM54	1.93446944267579	-2.92413011289574	2.68834030421602e-05	0.000810518708912735
NKAIN1	3.11224998455352	-4.76270057781031	2.80280969381242e-05	0.000835059435160768
IFIT2	2.02612419500399	8.77699148809127	2.82765172671226e-05	0.000839429597015266
LAMP3	2.23643116699636	1.78580437166654	2.95598948103266e-05	0.000866278162747317
NEXN	1.64150570868129	2.41268360041359	3.2251283905581e-05	0.000923171366320575
TMEM255A	2.42164078141854	-0.118215095383293	3.57577851499127e-05	0.000995061426406527
GBP1P1	2.79577612404642	0.9392624300986	3.59710118638294e-05	0.000995663515841368
OR2B6	1.60884497904518	-0.470229156623645	3.59975861312769e-05	0.000995663515841368
CREB3L1	2.49420392912681	-4.06110810317898	3.67989424551027e-05	0.00101171800382147
IFIT3	2.48036019521045	8.80131517400362	3.8352616668343e-05	0.0010419019003568
VWA3B	1.87221300553731	-3.11644539779884	3.98191898225542e-05	0.00107444663802815
PPFIA4	-1.64639718229769	0.920001227151022	4.04783958058975e-05	0.00108491593180932
LINC01300	1.99966025427256	-3.01357592056445	4.17046440765373e-05	0.00110849835526358
ITGA7	1.9377760083667	0.946487153387615	4.27344938803442e-05	0.00112837398775476
LINC01819	-1.74899879146701	-0.729141291009959	4.96126124664793e-05	0.00124659800676206
CFB	2.6044984463829	-1.83882505772654	4.96270814516239e-05	0.00124659800676206
GPR34	-1.88034197903211	1.50978914397394	5.00117313367921e-05	0.00125232818954618
RMI2	1.57583220422317	1.95691067890848	5.09488847154072e-05	0.00127380172551755
PLAAT2	2.31739172790483	-1.64719630463431	5.12514409929574e-05	0.00127859172692185
CDC6	1.50523263448279	1.53725658394059	5.29831881333379e-05	0.00131789273088692
OLFM1	-3.72801847343849	-0.141554985251844	5.31242304494758e-05	0.00131789273088692
BEND2	-1.50558806508988	1.23976047627836	6.16924074527325e-05	0.00146633411531469
HP	1.8366470883846	4.91849233238735	6.18571044208124e-05	0.00146633411531469
C1QC	2.41638036363474	1.90105377901996	6.22469494040338e-05	0.00146914455824613
ADAMTS14	1.62930139220618	-1.04164538354108	6.31059193756961e-05	0.0014849379646037
CDKN1C	-2.05133950096127	4.12029982994769	6.48797348940773e-05	0.0015177494708189
UCHL1	2.54223582462008	-1.79151737946635	6.58058680852573e-05	0.001526898585454
PLSCR1	1.5110517205862	7.04043752615497	6.66764036032462e-05	0.00154174730354847
H2AC13	1.53440888619991	-1.05812075948681	7.67916214544714e-05	0.00171612113811871
SDC2	-2.61681818981427	0.31483702080066	8.56184544849139e-05	0.00183126350440979
SLC23A1	1.72539905923655	-2.27884929770341	9.92164340900935e-05	0.00206335295034042
SMIM10L2A	-1.68138730294149	-0.965117211266428	0.000100495665878645	0.00208024728295498
SPNS3	-1.81721475977671	2.34257020237749	0.000105318243082418	0.00214101525492858
PTPRU	1.70611404291274	-0.902857313406192	0.00011060075827806	0.00220663682444793
ZRSR2P1	1.72266908667757	-6.35676962868212	0.000114528554369503	0.0022708443599336
ETV7	2.4987132123697	3.78692760037391	0.000115415366551796	0.00228454466716952
PI3	-2.84616668261535	5.02076178886987	0.000119487581147122	0.0023259376957848
IGKV6D-21	2.6688711133948	-1.51279866473104	0.000120495415558852	0.00233137502340652
CPE	2.05349037321751	-3.08322580820629	0.000128884506647093	0.00245509641769063
LGALS3BP	1.87129160129022	5.37949995402526	0.000132205131987131	0.00249459235486567
SEZ6L	-2.09617104491521	-1.27026667968289	0.000147724671030894	0.00268607097859698
OR10G4	1.61504828274632	-2.48357900181915	0.00014830013136167	0.00269347378197285
HMCN1	1.85633275896837	-2.69416944631868	0.000162809204377043	0.00286275832883193
KCNH3	-1.74185644073078	3.57150524105166	0.000165983290142858	0.00289945264800859
H2BP2	2.22223181040106	-3.00441747952821	0.000169132173756896	0.00293523200898492
IGLC7	2.86818935773645	0.304343513481285	0.000182034719667071	0.00307743446166
MT-ND6	-1.5410617922933	2.89455977218703	0.000183880907181494	0.00309140586991439
AREG	1.93051458343337	-1.6925505423646	0.000186203882617758	0.00311657774661793
CFAP45	-1.56666793188878	1.92203489161341	0.000186562445922302	0.0031193162980175
PKD2L1	1.84608451140705	-2.93672842012222	0.000192499406745799	0.00317872343378692
CXCL10	2.20113748966329	0.758241829184054	0.000194333373179491	0.00320348726903973
KIR2DL4	1.65583851731311	0.31493526894576	0.000201298132419986	0.00328335516498694
SERPING1	2.73714886588393	6.0228772213718	0.000204418230586561	0.00330393546223794
MCM10	1.6116065725357	0.34105666205356	0.000213931958661908	0.00339702604067773
ZNF702P	1.78927425788625	0.311037453058573	0.000219103168768036	0.00342036078386083
IL5RA	-2.10290669300207	2.14614512598277	0.000231427968994502	0.00356751342185069
CD274	1.53078150846011	4.63487475217677	0.000236956658161039	0.00361788500690342
CLEC9A	-2.03606969800346	0.080403137889475	0.000247719964747737	0.003739197074299
DNM1P34	1.69711662554803	-1.30030510160674	0.000250729460594128	0.00375499890884603
LINC02068	2.65488323677263	-2.80306744250229	0.00025310806726971	0.00377444751573405
GGTA1P	-1.76005177506874	1.63617361934206	0.000255322268949397	0.003800382907404
PYCR1	1.65620395250122	0.975083331695496	0.00025885200748085	0.0038457669189425
IFITM3	1.95241713237483	9.55416154074124	0.000272312168637322	0.00399382860711805
JUP	2.20706246833914	5.04722660182836	0.000272615570378243	0.00399461697950756
BICDL2	1.52168391464643	2.16706972656884	0.000296501527246399	0.00425960872523725
ANGPT1	-1.53777204757727	0.748764660443271	0.000300529302022314	0.00430122483153761
IGKV3-7	2.25570006485008	-2.50043411316964	0.000310242301430238	0.00442046933676334
ADAMTS2	2.8500681908448	1.06164668551458	0.000319283178468721	0.00449176885792506
TMEM92	1.57247141806645	-0.726411306576742	0.00032345116171635	0.00452012405119941
ADAMTS5	-4.23181982072231	-1.9738231279367	0.000327090216936878	0.0045471507916655
CA8	-1.6121418855965	-0.516711360294918	0.000329751333321771	0.00457619348177073
PHF24	-3.96749400859731	-1.25941259949278	0.00033325028701849	0.0046127489987741
PCOLCE2	2.0327506907617	-1.48887732962955	0.000360208727350884	0.00486388172687046
NOG	-2.14300488287299	1.25478453338025	0.000364220523390928	0.00489327673784907
BUB1	1.58181070030336	2.24298148548114	0.000366702349399618	0.00492248682277122
FCER1A	-1.93106075219308	3.01524854261	0.000370572319991235	0.00496365508758536
GBP1	1.65743423737458	7.85220498985302	0.0003725073975065	0.00497853542303875
IGLV4-60	2.56313043940942	-0.57064009510673	0.000381452797275893	0.00506104992471937
ACOD1	1.89984983182643	-3.0880704262382	0.000387748453499552	0.00511067792788001
ADAMTS7P1	-2.20251964244106	0.269004831129535	0.000390850378519746	0.00514308956142636
LINC01671	2.06402832629278	-3.54754661550423	0.000391964710358513	0.00515020412074622
ANKUB1	-2.51866814127332	-2.34831258881967	0.000396786942067912	0.00518708158499074
AXL	1.58675943724293	0.470274607455107	0.000444432767619596	0.00562163534757403
ATF3	1.61290531444893	1.95637966166054	0.000463825548398688	0.00580887726513169
ORM2	-2.44495430079591	-1.21909077531384	0.000471628108346291	0.00588652212297114
KNDC1	-3.81301288346062	0.156554348414847	0.000479441927765723	0.00594233174762148
AGAP7P	-1.86459781256154	3.23600202750586	0.000546780948485329	0.00658208209209411
OTX1	-1.7151162669125	1.46246890090749	0.000553110973692572	0.00663742831557192
TICRR	1.50979310585296	-0.642960283431751	0.000557404830007211	0.00666594520548982
TLR8-AS1	1.56042128463665	-2.70998880898651	0.000570279401306537	0.006759289407634
CXCL5	-1.59755180315329	1.79016306968016	0.000580528105662392	0.00684526913684888
IGLV3-9	2.05027667067817	1.15529226969119	0.000586150503694928	0.00689631927178129
BAG1	-1.55214214164797	7.11805985488788	0.000621651137867117	0.0072132268723798
BATF2	1.9163169573316	4.57898621566236	0.000623890730490901	0.00723396781056878
SPP1	-2.86227525823923	-0.91930183740204	0.000638807541967688	0.00735200086841101
NBN	1.57840569501484	3.78781055111031	0.00068420945311063	0.00773166345990338
TSPEAR	-4.59488377891783	-1.81222453611098	0.000709071518887162	0.00794527547178815
LINC02086	1.59179573342767	-1.12305451987622	0.00071215997523526	0.00796007865279638
IGLC6	1.9932775899781	-1.44777996959148	0.000786013164114704	0.00849223270695434
CD300LD	-3.05030545072472	-1.56512944381396	0.000811783057748486	0.00871183146011638
LKAAEAR1	-1.88397034335802	-2.91781649424703	0.000827046752768507	0.00881650572355022
EPHB3	-2.04342657952979	-0.351367665263979	0.000844661060393295	0.008959909053605
SIGLEC12	1.70939130005683	-1.33743339249203	0.000894091805758593	0.00934445655384928
PRL	1.60364384419424	-3.33519426975122	0.000907287470655427	0.00944421882109396
LINC02458	-1.97566116526342	-0.8735615936269	0.000910806562367787	0.00946351675613439
KRT7	-1.92938053058614	-2.64147951202159	0.000918836233817527	0.00952051812652801
SDK2	-1.52319788140752	0.842287892607768	0.000946653341989866	0.00972858068412322
CD1E	-2.63296452458715	-2.18360373208174	0.000954649543679223	0.00977935169552577
SFTPD	-2.0503278938358	-1.36455488553675	0.000965845528745974	0.00987507623352354
IGHV3OR16-9	2.27584533095474	-2.96869069367711	0.00100442332470743	0.0101591514656407
LIF	1.69765281890873	-0.974758780392528	0.0010197597444579	0.0102688330214417
FXYD7	-1.83767688656258	-1.55266695902229	0.00108592322655966	0.0107723853367521
CROCC2	-2.86188006941437	-3.27632545060405	0.00113768490781182	0.0111266471044767
CLC	-1.83283515934205	5.04167595658382	0.00125461570407901	0.0119460162153249
C1QB	1.85559401645834	2.54256085719362	0.00125534003755709	0.0119460162153249
ABHD11-AS1	1.76302192627059	-3.11943560297022	0.00127093511507016	0.0120546726592991
HES4	1.53979552707722	2.88880461596592	0.00127303563611338	0.0120602979357313
RUFY4	1.50173881374174	2.17659394041899	0.00127739863405322	0.0120801746710907
CHRFAM7A	1.64616710327477	-2.87291334746025	0.00132751148065001	0.0124364819683143
FER1L4	1.76086171310906	-0.5927818831953	0.00134253232512539	0.0125112753257609
CXCL8	-1.63510834672715	2.17124105645115	0.00135422449736666	0.012596297959516
CACNG6	-2.84580640800978	-0.497968990600306	0.00146481549962346	0.0133476724427534
IGLV4-3	2.14446536550984	-2.65670237766503	0.00147651463284979	0.0134160764566891
PLAAT1	-2.07172944270963	-2.26859687696002	0.00155741970839021	0.0139490270224569
RHOXF1P1	-2.48610215253984	-2.41976542904527	0.00156717957177159	0.0140091845407358
ORM1	-2.18478659444508	2.63889670179617	0.00175079316412485	0.0152501042020478
IGLV3-10	2.82836407784173	1.78041390621288	0.00176598577050111	0.015349015922753
SIGLEC8	-2.78362353249699	0.766482089227648	0.00180907797379605	0.0156048822958009
CYP7B1	-1.7334292664331	-2.37043991988237	0.00186043647719798	0.0159618466872091
AGAP14P	-2.48322534833212	-0.453847259240446	0.00204121618242549	0.0170200626029131
MXRA8	-2.184687471675	-2.18385928975045	0.00216267269627795	0.0177188560231149
FABP2	1.78605192138865	-5.42937038991293	0.00216712988800772	0.0177283196677165
THBS4	-1.62679128481369	-1.44477238596395	0.00225976523467357	0.0183266616928595
OR2C3	1.62629905422118	-2.54499781352425	0.00234180058262909	0.0188106917171577
PITX1	2.04395178101496	-3.76635820280121	0.00236672581026995	0.0189300350498471
TGM3	-1.54807368778517	2.07350466338393	0.00247898782934048	0.0196076541064147
IGKV2-40	2.64067317900632	-3.52774113213407	0.00258367977590796	0.0201522089262198
IGKV6-21	2.11339674358749	-0.318843196852872	0.00263956258701469	0.0204434827723242
MMP8	1.8150813265817	4.04973624746203	0.00264719722853103	0.0204627066926208
MRC2	-1.76644162811482	2.92099672242116	0.00266700263220583	0.0205760410404656
SEMG1	-2.357036528285	-2.51536724210308	0.00274649876904718	0.0210775668122417
ADAMTS7	-1.72685918983762	-2.29809309530613	0.00280056729156732	0.0213899175333502
VWCE	-1.62055851399014	2.72732418115767	0.00281192185761351	0.0214663939139665
IGHV1-24	2.70261145672203	1.4379347796567	0.00283907818256805	0.0215810403797014
ALOX15	-4.3508537028838	1.66571447964088	0.00285290315892736	0.0216347409696666
PRSS33	-4.04712736228014	1.41266318732921	0.00288462870349831	0.0217927024951258
LINC01331	-1.99667637594614	-2.7916641412652	0.00295352195270294	0.0221562610244724
AMIGO3	3.21909237922363	-2.01292813674025	0.00298108949967538	0.0222899126562177
KISS1R	-1.53288698782259	0.0114726788154817	0.00306905818361083	0.0227718181443976
IGLV3-27	2.45775337014298	0.252178629384145	0.00309403960681079	0.0228990415118314
BNIP5	1.81784575845617	-3.60311353708842	0.00312537303478129	0.0230363570244701
PGA3	-2.45924506888491	-1.98223557359451	0.00318041987176387	0.0233587558190845
NRCAM	-1.97007297859748	-2.44573111618335	0.00326188035872061	0.0237891283591105
IGHV1-45	2.16285954835045	-3.3903782377398	0.00328923985235905	0.0239430253849982
PMP22	-1.99192105848168	-1.1188742952987	0.0033008301962984	0.0239748451978986
H6PD	1.80533589774783	-2.61343583653973	0.00333996108718578	0.0241603604683814
PGM5	-1.82320507611415	1.57789477059594	0.00338017976409697	0.0244292034351019
CNTNAP3	-1.78207337584344	3.70819974456765	0.00356031786945544	0.0254551591729922
IL34	-3.04350112267396	-2.88637671752449	0.0039061372667938	0.0274702233608721
MZB1	1.88421474251644	4.97456825253451	0.00400396358152138	0.0279648281396436
LYPD2	-4.22117827842943	-1.67787376827886	0.00406764875414283	0.0282615925814327
MYBL2	1.5113073652644	3.78555554690165	0.00409450806013789	0.0283865786266319
DSP	2.34846784031482	-1.10504798176711	0.0042679824903019	0.0291970875704663
CDC45	1.94470482714702	-2.14027628603371	0.00434842774710358	0.0295327641686776
LGALS2	-1.85662077223683	3.14672460301667	0.00435832359618813	0.0295623297425207
CD177	2.16449154839595	4.85786688350499	0.00446883885198751	0.0301585366810005
IGKV1D-16	2.00207913825733	-0.573614612351224	0.00451409227415906	0.0303614924248924
IGLV1-41	2.35395891099341	-1.19814650133042	0.00451983901619181	0.0303873714697837
OR2W3	-2.44047050494662	3.41106965176203	0.00467751790393503	0.0311854016586935
IGKV1-37	1.90173676418482	-1.99866408285595	0.00468118397961657	0.0311968450053498
CNTNAP3B	-1.54476250729108	3.71383348825706	0.00476115626387955	0.0316375670175817
IGHV3-69-1	1.95897435640828	-0.891342339619536	0.00503227531584883	0.0330412135120628
ENTPD2	-4.31043716280092	-1.22028317507937	0.00505968083575885	0.0331531339283281
RPL23AP47	2.73127756633504	-2.93262961736717	0.00513217397249944	0.0334909933662168
ADORA1	-2.05626632534978	-3.31953320579245	0.00523009064566742	0.0339557206027415
IGLV3-16	1.99391389601721	-1.06979534563787	0.00530688068785334	0.0342262788739787
IGLV6-57	2.05858527483515	2.06561414349409	0.00533421587611167	0.0343195770943558
TTC25	-1.56911971502833	-0.339315387125067	0.00546938975483485	0.0349643249968487
IGLV5-37	2.3601627521378	-2.43780006530686	0.0054884733302194	0.0350583080865631
SDC1	2.35712116709208	0.00395039525546476	0.00603360328239971	0.0374382310089092
PDZK1IP1	-1.89357912228784	4.96080441581471	0.00611314953519441	0.0376994993594498
KCNS1	-2.42257487890565	-2.38986792835461	0.0062173424190419	0.0381017602631518
BAIAP3	-1.57092378608134	1.3370387958741	0.0063618654170596	0.0387704509875466
FCF1P2	1.79571008964869	-5.97515653154755	0.00641260044523706	0.0389848099256224
CAPN11	-1.75265767821899	-3.00112830718472	0.00644243471242819	0.0391028415966341
TCAF2C	2.24558293138521	-4.77762737060188	0.00651321583638783	0.0393499776395637
IGLV1-36	2.16182572366857	0.114224437716087	0.00689757938980237	0.040892244466924
IGHV4-28	1.97396529640091	1.26057060068857	0.00741564789381377	0.0430387312110679
IGHV1-69-2	2.89224804503947	-3.42027750994904	0.00751113120485414	0.0434370180325026
IGHV2-70	2.42741912760154	0.279246835244281	0.00753505128002206	0.0435264821413838
CTTNBP2	-1.97502506653071	-4.09873856457472	0.00756054214200027	0.0436107551601104
IGKV5-2	1.6572501944593	-0.275596540896881	0.00771126264090476	0.044272663622934
HEY1	-3.8901610736475	-1.41232500664045	0.00789306972939221	0.0449615552652206
RIPK4	-1.75434851798374	-2.22658338197485	0.00792382508397732	0.0450565476790053
IGKV2D-28	1.81111157377595	1.75170897848027	0.00797127928102489	0.0452458057619317
PLAAT5	-1.65143748739709	-1.62081719537684	0.00797331456525184	0.0452458057619317
FAM225A	1.59334730710928	2.02186437597905	0.00798454676422761	0.0452731157953246
IGLV5-48	1.68120359025956	-4.12016689417848	0.00858085363582831	0.0479239926795423
FOXO6	-1.51047907662026	-2.74835319775909	0.00871623528616391	0.0484602087609134
IGHGP	2.35426339962083	0.899426037065332	0.00875108270320752	0.0485359009823305
IGKV2D-29	1.91401566445863	0.495646320246997	0.00876037521076136	0.0485537803073753
IGLV2-18	1.81152778938733	-0.0919938347517796	0.00886848605166102	0.0489495154579607
NRXN1	-1.61127011631894	-3.03049294750079	0.00901190158944151	0.0493664626267216
IGKV2D-30	1.71627946506908	-2.65023650188855	0.00904538983669017	0.0495160050553813
