# Supplementary material for: Whole blood transcriptome signature predicts severe forms of COVID-19: Results from the COVIDeF cohort study
Source: Funct Integr Genomics. 2024 May 21;24(3):107. doi: 10.1007/s10142-024-01359-2 (PMC11108918; doi:10.1007/s10142-024-01359-2)
Supplement: Supplementary file 16 — Supplementary file16 (XLSX 14 KB) - Supplementary Table S8: Gene set enrichment analysis of the over-expressed genes in severe COVID-19 pneumonia samples. [file 10142_2024_1359_MOESM16_ESM.xlsx]

## Sheet: Supplementary Table S8
ID	Description	setSize	enrichmentScore	NES	pvalue	p.adjust	qvalues	rank	leading_edge	core_enrichment
GO:0009615	response to virus	31	0.468492916939252	2.33812613230876	0.000146713615023474	0.0304776219104876	0.0290932742678339	145	tags=77%, list=42%, signal=49%	IFI27/IFI44L/RSAD2/ISG15/CCL8/IFI44/IFIT1/OAS3/OAS2/MX1/HERC5/IFI6/OAS1/OASL/IFIT3/RTP4/IRF7/DDX60/CXCL10/DHX58/IFIT2/TRIM6/IFITM3/IFIH1
GO:0034340	response to type I interferon	18	0.632120056220935	2.61832956829372	0.000155086848635236	0.0304776219104876	0.0290932742678339	70	tags=72%, list=20%, signal=61%	IFI27/RSAD2/USP18/ISG15/IFIT1/OAS3/OAS2/MX1/IFI6/OAS1/OASL/IFIT3/XAF1
GO:0060337	type I interferon signaling pathway	18	0.632120056220935	2.61832956829372	0.000155086848635236	0.0304776219104876	0.0290932742678339	70	tags=72%, list=20%, signal=61%	IFI27/RSAD2/USP18/ISG15/IFIT1/OAS3/OAS2/MX1/IFI6/OAS1/OASL/IFIT3/XAF1
GO:0071357	cellular response to type I interferon	18	0.632120056220935	2.61832956829372	0.000155086848635236	0.0304776219104876	0.0290932742678339	70	tags=72%, list=20%, signal=61%	IFI27/RSAD2/USP18/ISG15/IFIT1/OAS3/OAS2/MX1/IFI6/OAS1/OASL/IFIT3/XAF1
GO:0019079	viral genome replication	17	0.574548743229411	2.3386729171074	0.000155593589544111	0.0304776219104876	0.0290932742678339	64	tags=59%, list=19%, signal=50%	IFI27/RSAD2/ISG15/CCL2/CCL8/IFIT1/OAS3/MX1/OAS1/OASL
GO:0044265	cellular macromolecule catabolic process	12	0.64347098477715	2.28517786642564	0.000161420500403551	0.0304776219104876	0.0290932742678339	58	tags=67%, list=17%, signal=57%	IFI27/USP18/FAP/ISG15/USP41/OAS2/PCSK9/UCHL1
GO:0090066	regulation of anatomical structure size	6	-0.843657817109145	-2.4337593532676	0.000240384615384615	0.0304776219104876	0.0290932742678339	60	tags=100%, list=17%, signal=84%	NRCAM/ADORA1/SPP1/OLFM1/ALOX15
GO:0031344	regulation of cell projection organization	14	-0.558911883839285	-2.35792016415343	0.000271739130434783	0.0304776219104876	0.0290932742678339	60	tags=64%, list=17%, signal=55%	ARPIN/NRCAM/NEURL1/PMP22/EPHB3/SDC2/SPP1/OLFM1/KNDC1
GO:0032990	cell part morphogenesis	14	-0.556859717714253	-2.34926254919423	0.000271739130434783	0.0304776219104876	0.0290932742678339	60	tags=64%, list=17%, signal=55%	ARPIN/NRCAM/EPHB3/NOG/SDC2/PID1/SPP1/OLFM1/KNDC1
GO:0120035	regulation of plasma membrane bounded cell projection organization	14	-0.558911883839285	-2.35792016415343	0.000271739130434783	0.0304776219104876	0.0290932742678339	60	tags=64%, list=17%, signal=55%	ARPIN/NRCAM/NEURL1/PMP22/EPHB3/SDC2/SPP1/OLFM1/KNDC1
GO:0050767	regulation of neurogenesis	16	-0.556845614065538	-2.50368140775081	0.000274273176083379	0.0304776219104876	0.0290932742678339	59	tags=62%, list=17%, signal=54%	NRCAM/NEURL1/PMP22/EPHB3/NOG/SDC2/SPP1/IL34/OLFM1/KNDC1
GO:0060284	regulation of cell development	18	-0.54648186774416	-2.58180880724579	0.00028137310073157	0.0304776219104876	0.0290932742678339	59	tags=61%, list=17%, signal=53%	NRCAM/NEURL1/PMP22/EPHB3/NOG/CASS4/SDC2/SPP1/IL34/OLFM1/KNDC1
GO:0051607	defense response to virus	25	0.483961164996506	2.23863062076684	0.000303122158229767	0.0304776219104876	0.0290932742678339	145	tags=80%, list=42%, signal=50%	IFI27/IFI44L/RSAD2/ISG15/IFIT1/OAS3/OAS2/MX1/HERC5/IFI6/OAS1/OASL/RTP4/IRF7/DDX60/CXCL10/DHX58/TRIM6/IFITM3/IFIH1
GO:0030163	protein catabolic process	10	0.669901177332273	2.21269345605583	0.000332502078137988	0.0304776219104876	0.0290932742678339	58	tags=70%, list=17%, signal=60%	IFI27/USP18/FAP/ISG15/USP41/PCSK9/UCHL1
GO:0044257	cellular protein catabolic process	10	0.669901177332273	2.21269345605583	0.000332502078137988	0.0304776219104876	0.0290932742678339	58	tags=70%, list=17%, signal=60%	IFI27/USP18/FAP/ISG15/USP41/PCSK9/UCHL1
GO:0051603	proteolysis involved in cellular protein catabolic process	9	0.672572318452185	2.1367661709859	0.000334001336005344	0.0304776219104876	0.0290932742678339	19	tags=56%, list=6%, signal=54%	IFI27/USP18/FAP/ISG15/USP41
GO:0043207	response to external biotic stimulus	52	0.36984996975176	2.16602294279171	0.000417594654788419	0.0338715664439495	0.0323330598210448	164	tags=75%, list=48%, signal=46%	IFI27/IFI44L/RSAD2/ISG15/CCL2/CCL8/IFI44/IFIT1/OAS3/CMPK2/OAS2/MX1/HERC5/IFI6/OAS1/HERC6/OASL/IFIT3/NAALADL2/TMEM255A/CARD17/RTP4/MT2A/IRF7/DDX60/CXCL10/LY6G6C/DHX58/PLSCR4/IFIT2/TRIM6/FAM20A/IFITM3/IFIH1/BATF2/ACOD1/FOSL1/HMCN1/HP
GO:0051707	response to other organism	52	0.36984996975176	2.16602294279171	0.000417594654788419	0.0338715664439495	0.0323330598210448	164	tags=75%, list=48%, signal=46%	IFI27/IFI44L/RSAD2/ISG15/CCL2/CCL8/IFI44/IFIT1/OAS3/CMPK2/OAS2/MX1/HERC5/IFI6/OAS1/HERC6/OASL/IFIT3/NAALADL2/TMEM255A/CARD17/RTP4/MT2A/IRF7/DDX60/CXCL10/LY6G6C/DHX58/PLSCR4/IFIT2/TRIM6/FAM20A/IFITM3/IFIH1/BATF2/ACOD1/FOSL1/HMCN1/HP
GO:0019941	modification-dependent protein catabolic process	6	0.766493360957888	2.07576996515179	0.000513434879342803	0.0339661269309511	0.0324233252030131	58	tags=83%, list=17%, signal=71%	IFI27/USP18/ISG15/USP41/UCHL1
GO:0043632	modification-dependent macromolecule catabolic process	6	0.766493360957888	2.07576996515179	0.000513434879342803	0.0339661269309511	0.0324233252030131	58	tags=83%, list=17%, signal=71%	IFI27/USP18/ISG15/USP41/UCHL1
GO:0010975	regulation of neuron projection development	12	-0.594678738542831	-2.34605949392981	0.00052534804307854	0.0339661269309511	0.0324233252030131	59	tags=67%, list=17%, signal=57%	NRCAM/NEURL1/PMP22/EPHB3/SDC2/SPP1/OLFM1/KNDC1
GO:0045664	regulation of neuron differentiation	12	-0.594678738542831	-2.34605949392981	0.00052534804307854	0.0339661269309511	0.0324233252030131	59	tags=67%, list=17%, signal=57%	NRCAM/NEURL1/PMP22/EPHB3/SDC2/SPP1/OLFM1/KNDC1
GO:0031175	neuron projection development	16	-0.486500360102147	-2.18739606757226	0.000548546352166758	0.0339661269309511	0.0324233252030131	59	tags=56%, list=17%, signal=49%	NRCAM/NEURL1/PMP22/EPHB3/NOG/SDC2/SPP1/OLFM1/KNDC1
GO:0009607	response to biotic stimulus	53	0.358994724744294	2.11289282829973	0.000558347292015634	0.0339661269309511	0.0324233252030131	164	tags=74%, list=48%, signal=46%	IFI27/IFI44L/RSAD2/ISG15/CCL2/CCL8/IFI44/IFIT1/OAS3/CMPK2/OAS2/MX1/HERC5/IFI6/OAS1/HERC6/OASL/IFIT3/NAALADL2/TMEM255A/CARD17/RTP4/MT2A/IRF7/DDX60/CXCL10/LY6G6C/DHX58/PLSCR4/IFIT2/TRIM6/FAM20A/IFITM3/IFIH1/BATF2/ACOD1/FOSL1/HMCN1/HP
GO:0032535	regulation of cellular component size	5	-0.841176470588235	-2.23292802411206	0.00070323488045007	0.0410689170182841	0.039203493966985	60	tags=100%, list=17%, signal=84%	NRCAM/SPP1/OLFM1/ALOX15
GO:0019221	cytokine-mediated signaling pathway	33	0.416525420261524	2.11639623074964	0.000732386113959279	0.0411262971684826	0.0392582678089913	105	tags=61%, list=30%, signal=47%	IFI27/RSAD2/USP18/ISG15/CCL2/IFIT1/OAS3/CXCL11/OAS2/MX1/IFI6/OAS1/OASL/IFIT3/XAF1/SDC1/MT2A/IRF7/CXCL10/PPARG
GO:0019058	viral life cycle	20	0.494209009888098	2.13157062368024	0.000768875903429187	0.0415762525558005	0.0396877854245709	64	tags=50%, list=19%, signal=43%	IFI27/RSAD2/ISG15/CCL2/CCL8/IFIT1/OAS3/MX1/OAS1/OASL
GO:0032501	multicellular organismal process	130	-0.21458362404022	-1.94142088956127	0.000940291490362012	0.0490294848545906	0.0468024786932069	59	tags=27%, list=17%, signal=36%	NRCAM/CTTNBP2/NEURL1/PMP22/CLEC9A/EPHB3/SFTPD/CDKN1C/ADORA1/SEZ6L/IL5RA/NOG/CCN3/MXRA8/ORM1/PTGDR2/UTF1/SEMG1/OR2W3/ORM2/PGA3/SDC2/CACNG6/PI3/SPP1/IL34/CACNA2D3/OLFM1/KNDC1/HEY1/PHF24/ADAMTS5/ENTPD2/ALOX15/TSPEAR
