# Supplementary material for: Whole blood transcriptome signature predicts severe forms of COVID-19: Results from the COVIDeF cohort study
Source: Funct Integr Genomics. 2024 May 21;24(3):107. doi: 10.1007/s10142-024-01359-2 (PMC11108918; doi:10.1007/s10142-024-01359-2)
Supplement: Supplementary file 17 — Supplementary file17 (XLSX 11 KB) - Supplementary Table S9: Intersection of DEGs in severe COVID-19 found in our study and in the studies of Wang et al24 and Jackson et al23. [file 10142_2024_1359_MOESM17_ESM.xlsx]

## Sheet: Supplementary Table S9
DEGs in severe COVID-19 pnuemonia in common between our study and in the study of Wang, Y. et al (Front Immunol. 2022)	DEGs in severe COVID-19 pnuemonia in common between our study and in the study of Jackson et al (Sci Rep 12. 2022)
PPARG	LARP1P1
HESX1	FAP
CYP19A1	H2BC8
CA12	PPARG
PID1	CYP19A1
CCNA1	DPRXP2
RNASE1	H2BC6
SLC26A8	OLFM5P
CLEC5A	H3C8
DEPP1	H4C5
USP18	CCNA1
ERICH3	KIAA1958
HERC6	RNASE1
LAG3	EMP1
HPN	H2BC5
SPATS2L	CACNA2D3
EXOC3L1	SLC26A8
MRAS	CLEC5A
DHX58	ZDHHC1
NEURL1	VSIG10L
ZNF703	H2BC7
METTL7B	LY6G6C
OAS2	CD1C
RTP4	SMPD5
AGRN	FOSL1
LYNX1	HPN
EPHB2	CHAC1
XAF1	PPIAP29
SPATC1	MRAS
IFI27	NEURL1
CCL8	ZNF703
ISG15	METTL7B
IFI44	LYNX1
SIGLEC1	ANKRD2
CMPK2	SPATC1
OTOF	C3AR1
CCL2	NSG2
NSG2	MROCKI
LY6E	TPPP3
HERC5	PCSK9
OAS3	ADGRE4P
DDX60	FAM20A
TPPP3	NMRAL2P
IFI44L	SLC51A
PCSK9	PTGDR2
RSAD2	TMEM54
MX1	OR2B6
IFIT1	LINC01300
ADGRD1	ITGA7
SLC51A	CDC6
PTGDR2	OLFM1
TMEM54	HP
IFIT2	CDKN1C
LAMP3	UCHL1
TMEM255A	PLSCR1
OR2B6	H2AC13
CREB3L1	SMIM10L2A
ITGA7	SEZ6L
CDC6	HMCN1
OLFM1	KCNH3
BEND2	IGLC7
HP	MCM10
CDKN1C	PYCR1
UCHL1	BICDL2
PI3	ADAMTS2
LGALS3BP	TMEM92
SEZ6L	ADAMTS5
KCNH3	PCOLCE2
CFAP45	NOG
MCM10	BUB1
PYCR1	FCER1A
JUP	IGLV4-60
ADAMTS2	ANKUB1
TMEM92	ATF3
PHF24	AGAP7P
PCOLCE2	TICRR
NOG	TLR8-AS1
BUB1	CD300LD
FCER1A	CROCC2
AXL	FER1L4
ORM2	CXCL8
OTX1	IGLV4-3
TICRR	RHOXF1P1
LIF	IGLV3-10
HES4	MXRA8
RUFY4	MMP8
ORM1	IGLV3-27
FABP2	H6PD
MMP8	MZB1
ALOX15	LYPD2
CNTNAP3	MYBL2
MZB1	CDC45
MYBL2	CD177
CDC45	IGKV1D-16
LGALS2	IGLV3-16
CD177	IGLV6-57
OR2W3	IGLV5-37
CNTNAP3B	SDC1
ENTPD2	KCNS1
SDC1	FCF1P2
PDZK1IP1	IGHV2-70
CAPN11	CTTNBP2
	IGKV2D-28
	PLAAT5
	IGHGP
	IGKV2D-30
