# Supplementary material for: Whole blood transcriptome signature predicts severe forms of COVID-19: Results from the COVIDeF cohort study
Source: Funct Integr Genomics. 2024 May 21;24(3):107. doi: 10.1007/s10142-024-01359-2 (PMC11108918; doi:10.1007/s10142-024-01359-2)
Supplement: Supplementary file 18 — Supplementary file18 (XLSX 10 KB) - Supplementary Table S10: Intersection of DEGs in severe COVID-19 found in our study and in severe Influenza infection in the studies of Zerbib et al25 and Dunning et al26. [file 10142_2024_1359_MOESM18_ESM.xlsx]

## Sheet: Supplementary Table S10
Genes in common between DEGs in severe COVID-19 pnuemonia of our study and DEGs in severe influenza infection (Zerbib et al. BMC Med Genomics, 2020)	Genes in common between DEGs in severe COVID-19 pnuemonia of our study and DEGs in severe Influenza infection (Dunning et al. Nat Immunol, 2018)
FAM20A	HP
SLC51A	PCOLCE2
ITGA7	ORM2
HP	ORM1
CDKN1C	MMP8
UCHL1	CD177
PYCR1
PCOLCE2
ORM2
HES4
ORM1
MMP8
MRC2
VWCE
MZB1
LGALS2
CD177
