# Supplementary material for: Whole blood transcriptome signature predicts severe forms of COVID-19: Results from the COVIDeF cohort study
Source: Funct Integr Genomics. 2024 May 21;24(3):107. doi: 10.1007/s10142-024-01359-2 (PMC11108918; doi:10.1007/s10142-024-01359-2)
Supplement: Supplementary file 19 — Supplementary file19 (XLSX 15 KB) - Supplementary Table S11: Forty-eight genes properly discriminating severe from mild evolution of COVID-19 pneumonia in the validation cohort (Elastic Net-penalized linear model). [file 10142_2024_1359_MOESM19_ESM.xlsx]

## Sheet: Supplementary Table S11
Gene_ID	Gene_Name	Elastic Net coef	Gene_Function
TNFRSF9	TNF Receptor Superfamily Member 9	-0.0153879848204971	Contribution to the clonal expansion, survival, and development of T cells
DSP	Desmoplakin	0.0477207167718154	Involvement on the organization of the desmosomal cadherin-plakoglobin complexes into discrete plasma membrane domains and in the anchoring of intermediate filaments to the desmosomes
ZNF469	Zinc Finger Protein 469	-0.0142055349906287	Probable transcription factor or extra-nuclear regulator factor for the synthesis or organization of collagen fibers
CYP19A1	Cytochrome P450 Family 19 Subfamily A Member 1	0.0637567215467117	Catalysis of the conversion of C19 androgens, androst-4-ene-3,17-dione (androstenedione) and testosterone to the C18 estrogens, estrone and estradiol, respectively. Up-regulated in COVID-19 and associated with severe phenotype (doi.org/10.21203/rs.3.rs-107474/v2, preprint)
CA12	Carbonic Anhydrase 12	0.0197027631011473	Part of the zinc metalloenzymes family that catalyze the reversible hydration of carbon dioxide
KNDC1	Kinase Non-Catalytic C-Lobe Domain Containing 1	-0.0223790611639742	Ras guanine nucleotide exchange factor that appears to negatively regulate dendritic growth in the brain
OLFM1	Olfactomedin 1	-0.0143084184392419	Contribution to the regulation of axonal growth in the embryonic and adult central nervous system. Might be required for normal responses to olfactory stimuli
IFI6	Interferon Alpha Inducible Protein 6	0.00572128060071417	One of the many genes induced by interferon. The encoded protein may play a critical role in the regulation of apoptosis
PCSK9	Proprotein Convertase Subtilisin/Kexin Type 9	0.0113308061565794	Protease processing protein and peptide precursors trafficking through regulated or constitutive branches of the secretory pathway. Crucial player in the regulation of plasma cholesterol homeostasis.
PGA3	Pepsinogen A3	-0.0332209266024285	Protein precursor of the digestive enzyme pepsin
CACNA2D3	Calcium Voltage-Gated Channel Auxiliary Subunit Alpha2delta 3	-0.0589011347830692	Member of the alpha-2/delta subunit family, regulating calcium current density and activation/inactivation kinetics of the calcium channel. Down-regulated in COVID-19 (doi.org/10.1101/2021.02.17.431721; preprint)
ADGRE4P	Adhesion G Protein-Coupled Receptor E4 - Pseudogene	-0.0506743905734929	Involved in leukocyte adhesion and migration. May mediate the cellular interaction between myeloid cells and B-cells
HSPB9	Heat Shock Protein Family B (Small) Member 9	0.0571004145210434	-
DEPP1	DEPP1 Autophagy Regulator	0.000491756838492425	Critical modulator of FOXO3-induced autophagy via increased cellular ROS
TIMM10	Translocase Of Inner Mitochondrial Membrane 10	0.00186238220814905	Mitochondrial intermembrane chaperone participating in the import and insertion of multi-pass transmembrane proteins into the mitochondrial inner membrane
NAALADL2	N-Acetylated Alpha-Linked Acidic Dipeptidase Like 2	0.0102594209913909	-
PID1	Phosphotyrosine Interaction Domain Containing 1	-0.0549337153134151	Involved in several processes, including: mitochondrion morphogenesis, negative regulation of phosphate metabolic process, positive regulation of macromolecule metabolic process. Contributes to proliferation of preadipocytes without affecting adipocytic differentiation
TPPP3	Tubulin Polymerization Promoting Protein Family Member 3	-0.0506793139532831	Regulator of microtubule dynamic that has microtubule bundling activity
LINC01300	Long Intergenic Non-Protein Coding RNA 1300	0.174168905562122	-
PPARG	Peroxisome Proliferator Activated Receptor Gamma	0.10557080757083	Nuclear receptor that binds peroxisome proliferators and modulates the transcription of target genes with a DNA specific PPAR response elements (PPRE). Regulator of adipocyte differentiation, and implicated in the pathology of numerous diseases including obesity, diabetes, atherosclerosis and cancer
RTN1	Reticulon 1	-0.0321617842690443	Involved in neuroendocrine secretion or in membrane trafficking in neuroendocrine cells. Specific marker for neurological diseases and cancer
CNGA4	Cyclic Nucleotide Gated Channel Subunit Alpha 4	0.132131924511261	Modulatory subunit of vertebrate cyclic nucleotide-gated membrane channels transducing odorant signals
CREB3L1	CAMP Responsive Element Binding Protein 3 Like 1	0.142302183354841	Transcription factor involved in unfolded protein response
SMIM11B	Small Integral Membrane Protein 11B	-0.0117479962236403	-
C3AR1	Complement C3a Receptor 1	0.0483289128093126	Released during activation of the complement system, activates chemotaxis, granule enzyme release, superoxide anion production, and bacterial opsonization.
ZNF703	Zinc Finger Protein 703	-0.0851375714928233	Transcriptional corepressor which may regulate transcription through recruitment of histone deacetylases to gene promoters. Regulates cell adhesion, migration and proliferation.
VNN1	Vanin 1	0.101679180215502	Member of a protein family including secreted and membrane-associated proteins, a few of which have been reported to participate in hematopoietic cell trafficking.
ZDHHC1	Zinc Finger DHHC-Type Containing 1	-0.172996927741302	Involved in antiviral innate immune response and in positive regulation of defense response to virus by host
GALM	Galactose Mutarotase	0.116593659718867	Mutarotase catalysing the interconversion of beta-D-galactose and alpha-D-galactose during galactose metabolism
NEURL1	Neuralized E3 Ubiquitin Protein Ligase	-0.0942762704107862	Predicted to enable translation factor activity, non-nucleic acid binding and ubiquitin protein ligase activity. Involved in negative regulation of Notch signaling pathway, negative regulation of cell population proliferation, and positive regulation of apoptotic process. Role in hippocampal-dependent synaptic plasticity, learning and memory.
LKAAEAR1	LKAAEAR Motif Containing	-0.0189769394066512	-
CASS4	Cas Scaffold Protein Family Member 4	-0.027034534913671	Enables protein tyrosine kinase binding activity
ADGRD1	Adhesion G Protein-Coupled Receptor D1	-0.122878053349767	Orphan receptor, signals via G(s)-alpha family of G-proteins. Protumorigenic function
CD70	CD70 Molecule	0.0180158818842145	Cytokine belonging to the tumor necrosis factor (TNF) ligand family
ARPIN	Actin Related Protein 2/3 Complex Inhibitor	-0.156489986473961	Involved in directional locomotion. Negative regulation of cell migration and cellular component organization
MTX3	Metaxin 3	-0.059107213864681	Probable function in transport of proteins into the mitochondrion
DYRK2	Dual Specificity Tyrosine Phosphorylation Regulated Kinase 2	-0.0408747203933483	Serine/threonine-protein kinase involved in the regulation of the mitotic cell cycle, cell proliferation, apoptosis, organization of the cytoskeleton and neurite outgrowth
GOLGA8B	Golgin A8 Family Member B	-0.139551039420151	Predicted to be involved in Golgi organization and spindle assembly
LINC01762	Long Intergenic Non-Protein Coding RNA 1762	0.00773195962494077	-
MRAS	Muscle RAS Oncogene Homolog	-0.0217367611315136	Signal transducer for a novel upstream stimuli in controlling cell proliferation. Activator of the MAP kinase pathway
LINC01891	Long Intergenic Non-Protein Coding RNA 1891	-0.0330103271191144	-
EFCAB14	EF-Hand Calcium Binding Domain 14	-0.000479425460567481	Predicted to enable calcium ion binding activity. Predicted to be integral component of membrane
CHRM3-AS2	CHRM3 Antisense RNA 2	-0.0713448086977289	-
MS4A14	Membrane Spanning 4-Domains A14	-0.124098986881023	Predicted to be integral component of membrane
VN1R1	Vomeronasal 1 Receptor 1	-0.0624099466706352	Putative pheromone receptor, primarily localized to the olfactory mucosa
SUSD4	Sushi Domain Containing 4	-0.0818697586833281	Involved in negative regulation of complement activation, alternative pathway, and negative regulation of complement activation, classical pathway.
CCL3	C-C Motif Chemokine Ligand 3	0.145303534814966	Monokine with inflammatory and chemokinetic properties.
REEP2	Receptor Accessory Protein 2	0.0586092966546119	Required for endoplasmic reticulum (ER) network formation, shaping and remodeling. May enhance the cell surface expression of odorant receptors
