# Supplementary material for: Whole blood transcriptome signature predicts severe forms of COVID-19: Results from the COVIDeF cohort study
Source: Funct Integr Genomics. 2024 May 21;24(3):107. doi: 10.1007/s10142-024-01359-2 (PMC11108918; doi:10.1007/s10142-024-01359-2)
Supplement: Supplementary file 20 — Supplementary file20 (XLSX 10 KB) - Supplementary Table S12: Confusion matrix for the COVID-19 pneumonia outcome prediction on the validation cohort. [file 10142_2024_1359_MOESM20_ESM.xlsx]

## Sheet: Supplementary Table S12
Actual Outcome	Predicted mild	Grey zone	Predicted severe
Mild	19	6	1
Intermediate	2	18	3
Severe	0	10	18
